# Supplementary material for: Population-based genomic study of Plasmodium vivax malaria in seven Brazilian states and across South America
Source: Lancet Reg Health Am. 2023 Jan 2;18:100420. doi: 10.1016/j.lana.2022.100420 (PMC9950661; doi:10.1016/j.lana.2022.100420)
Supplement: Supplementary Tables S1–S23 [file mmc1.xlsx]

## Sheet: S1 Table
S1 Table. Summary of all isolates present within the filtered and unfiltered genomics database for P. vivax.
Region	Country	Pre QC (N=1113)	QC Pass (N= 885)	Monoclonal* (N=679)
South America	Brazil	181	123	107
	Colombia	66	34	31
	Guyana	4	3	0
	Mexico	40	20	18
	Panama	58	46	46
	Peru	138	89	75
	TOTAL	487	315	277
East Africa	Eritrea	19	13	10
	Ethiopia	55	53	39
	Madagascar	4	4	1
	Sudan	9	9	9
	Uganda	5	5	5
	TOTAL	92	84	64
South Asia	Afghanistan	31	27	25
	Bangladesh	1	1	0
	India	50	48	39
	Pakistan	38	37	32
	Sri Lanka	1	1	0
	TOTAL	121	114	96
South East Asia (SEA)	Cambodia	71	71	44
	China	12	12	10
	Laos	2	2	1
	Myanmar	36	28	22
	Thailand	167	160	102
	Vietnam	13	13	5
	TOTAL	301	286	184
Southern SEA (SSEA)	Indonesia	9	9	5
	Malaysia	50	50	39
	PNG	51	26	14
	Philippines	2	1	0
	TOTAL	112	86	58
*Monoclonal = FWS > 0.95

## Sheet: S2 Table
S2 Table. Isolates from Brazil within the filtered genomics database (n = 123)
Sample	Accession number	State	Specific Site	Year	Date	Country	Fws	Coverage metric 5X*	Number of SNPs	Number of missing sites	Clade assignment	Group Assignment
ERR018932	ERR018932	Acre	Acre	2008	2008	Brazil	0.998	14.83	19082	495	C6	A
ERR019040	ERR019040	Acre	Acre	2008	2008	Brazil	0.903	49.05	19399	561	C6	A
ERR152407	ERR152407	Acre	Acre	2008	2008	Brazil	0.692	5.62	21294	2916	C6	A
GNP922	ERR10301289	Para	Goianésia do Pará	2012	2012	Brazil	0.824	10.13	19456	4067	C7	B
GNP923	ERR10301290	Para	Goianésia do Pará	2012	2012	Brazil	0.998	10.92	17594	4024	C7	B
GNP972	ERR10301291	Para	Goianésia do Pará	2012	2012	Brazil	0.999	11.23	16754	5332	C7	B
GNP977	ERR10301292	Para	Goianésia do Pará	2012	2012	Brazil	0.936	8.18	12916	17191	C7	B
ITB_111	ERR10301293	Para	Itaituba	2015	2015	Brazil	0.841	4.42	14732	13931	C7	B
ITB_119	ERR10301294	Para	Itaituba	2015	2015	Brazil	0.999	9	17528	4125	C7	B
ITB050	ERR10301295	Para	Itaituba	2015	2015	Brazil	0.857	3.13	12661	18327	C7	B
ITB107	ERR10301296	Para	Itaituba	2015	2015	Brazil	0.978	8.44	17227	5024	C7	B
ITB112	ERR10301297	Para	Itaituba	2015	2015	Brazil	0.705	7.35	19024	7004	C7	B
ITB118	ERR10301298	Para	Itaituba	2015	2015	Brazil	0.998	7.8	16553	6145	C7	B
MCP148	ERR10301299	Amapa	Macapa	2003	2003	Brazil	0.902	1.83	11766	19415	C7	B
MT66	ERR10301300	Mato Grosso	Mato Grosso			Brazil	0.924	9.79	15894	9550	C6	A
MT68	ERR10301301	Mato Grosso	Mato Grosso			Brazil	0.997	7.48	16069	7234	C6	A
MT69	ERR10301302	Mato Grosso	Mato Grosso			Brazil	0.998	8.51	16394	6903	C7	A
MT70	ERR10301303	Mato Grosso	Mato Grosso			Brazil	0.998	8.03	13001	15519	C4	A
MT78	ERR10301304	Mato Grosso	Mato Grosso			Brazil	0.998	8.76	8853	30235	C7	A
NR347	ERR10301305	Para	Novo Repartimento	2003	2003	Brazil	0.998	9.58	17243	4695	C7	B
NR373	ERR10301306	Para	Novo Repartimento	2003	2003	Brazil	0.998	7.45	16808	5632	C7	B
NR395	ERR10301307	Para	Novo Repartimento	2003	2003	Brazil	0.998	8.49	16968	5669	C7	B
OIP115	ERR10301308	Amapa	Oiapoque	2015	2015	Brazil	0.999	12.48	17369	4682	C7	B
OIP122	ERR10301309	Amapa	Oiapoque	2015	2015	Brazil	0.999	4.59	10875	22850	C7	B
OIP144	ERR10301310	Amapa	Oiapoque	2015	2015	Brazil	0.998	9.93	13890	14102	C7	B
OIP164	ERR10301311	Amapa	Oiapoque	2015	2015	Brazil	0.998	5.88	15800	8319	C7	B
OIP316	ERR10301312	Amapa	Oiapoque	2015	2015	Brazil	0.998	12.09	17347	4690	C7	B
OIP386	ERR10301313	Amapa	Oiapoque	2015	2015	Brazil	0.811	6.06	17817	7875	C7	B
OIP395	ERR10301314	Amapa	Oiapoque	2015	2015	Brazil	0.999	7.97	15953	7517	C7	B
OIP398	ERR10301315	Amapa	Oiapoque	2015	2015	Brazil	0.998	14.94	18047	2826	C7	B
OIP861	ERR10301316	Amapa	Oiapoque	2015	2015	Brazil	0.998	10.11	16546	6798	C7	B
PLV851	ERR10301317	Rondonia	Porto Velho	2004	2004	Brazil	0.999	8.37	17039	5283	C2	A
PV_BRA_B02	ERR10301318	Acre	Cruzeiro do Sul	2015	2015	Brazil	0.996	25.36	17858	4836	C1	A
PV_BRA_B10	ERR10301319	Acre	Cruzeiro do Sul	2015	2015	Brazil	0.997	22.13	16449	8334	C1	A
PV_BRA_C02	ERR10301320	Acre	Cruzeiro do Sul	2015	2015	Brazil	0.998	22.57	17092	6639	C1	A
PV_BRA_C10	ERR10301321	Acre	Cruzeiro do Sul	2015	2015	Brazil	0.998	14.79	15331	11144	C1	A
PV03_com	ERR3813224	Acre	Cruzeiro do Sul	2015	2015	Brazil	0.995	62.02	19558	294	C2	A
PV04_com	ERR3813225	Acre	Cruzeiro do Sul	2015	2015	Brazil	0.975	22.81	19079	1212	C6	A
PV05_com	ERR3813226	Acre	Cruzeiro do Sul	2015	2015	Brazil	0.997	6.7	11798	10344	C6	A
PV06_com	ERR3813227	Acre	Cruzeiro do Sul	2015	2015	Brazil	0.994	57.7	19488	284	C3	A
PV09_com	ERR5748169	Acre	Cruzeiro do Sul	2015	2015	Brazil	0.999	1.68	2331	28510	C1	A
PV10_com	ERR3813228	Acre	Cruzeiro do Sul	2015	2015	Brazil	0.994	14.38	17385	3440	C3	A
PV11_com	ERR3813229	Acre	Cruzeiro do Sul	2015	2015	Brazil	0.996	118.66	19557	178	C3	A
PV14_com	ERR5748170	Acre	Cruzeiro do Sul	2015	2015	Brazil	0.999	1.96	2264	30754	C4	A
PV16_com	ERR3813230	Acre	Cruzeiro do Sul	2015	2015	Brazil	0.996	63.07	19631	161	C6	A
PV17_com	ERR3813231	Acre	Cruzeiro do Sul	2015	2015	Brazil	0.996	41.78	19570	217	C2	A
PV18	SRR5099324	Acre	Acrelandia	2012	2012	Brazil	0.997	12.31	17176	5687	C6	A
PV19	SRR5099325	Acre	Acrelandia	2012	2012	Brazil	0.998	16.58	17776	4278	C3	A
PV19_com	ERR3813232	Acre	Cruzeiro do Sul	2015	2015	Brazil	0.996	46.88	19596	173	C3	A
PV20	SRR5099326	Acre	Acrelandia	2013	2013	Brazil	0.998	13.6	17651	4547	C7	A
PV207	SRR5278291	Amazonas	Remansinho	2013	2013	Brazil	0.922	15.71	18319	4237	C6	A
PV22_com	ERR3813233	Acre	Cruzeiro do Sul	2015	2015	Brazil	0.994	31.71	19844	204	C3	A
PV25_com	ERR3813234	Acre	Cruzeiro do Sul	2015	2015	Brazil	0.995	12.34	17670	2919	C6	A
PV26_com	ERR3813235	Acre	Cruzeiro do Sul	2015	2015	Brazil	0.995	54.15	19640	182	C6	A
PV29_com	ERR3813236	Acre	Cruzeiro do Sul	2015	2015	Brazil	0.977	114.83	19809	168	C3	A
PV31_com	ERR3813237	Acre	Cruzeiro do Sul	2015	2015	Brazil	0.994	37.88	19733	240	C1	A
PV32	SRR5278293	Acre	Acrelandia	2013	2013	Brazil	0.999	14.33	17679	4733	C6	A
PV32_com	ERR3813238	Acre	Cruzeiro do Sul	2015	2015	Brazil	0.998	55.08	19514	178	C4	A
PV34_com	ERR3813239	Acre	Cruzeiro do Sul	2015	2015	Brazil	0.995	11.39	17276	3775	C6	A
PV51	SRR5278295	Acre	Acrelandia	2013	2013	Brazil	0.998	11.16	16878	6766	C6	A
PV52	SRR5278298	Acre	Acrelandia	2013	2013	Brazil	0.998	13.91	17649	4443	C7	A
PVACR	SRR5278301	Acre	Acrelandia	2015	2015	Brazil	0.998	15.1	17683	4678	C6	A
PVB_01._13	ERR10301322	Sao Paulo	Riacho Grande	2013	2013	Brazil	0.999	3.03	10136	24753	C5	/
PVB_01.15	ERR10301323	Sao Paulo	Caraguatatuba	2015	2015	Brazil	0.998	13.57	17547	4971	C5	/
PVB_01.19	ERR10301324	Sao Paulo	Paraibuna	2019	2019	Brazil	0.998	11.82	16478	7423	C5	/
PVB_04.14	ERR10301325	Sao Paulo	Juquitiba	2014	2014	Brazil	0.998	9.63	17207	5684	C5	/
PVB_04.16	ERR10301326	Sao Paulo	Peruibe	2016	2016	Brazil	0.999	6.33	15140	9478	C5	/
PVB_05.17	ERR10301327	Sao Paulo	Registro	2017	2017	Brazil	0.998	4.56	12179	18355	C5	/
PVB_08.19	ERR10301328	Sao Paulo	Iporanga	2019	2019	Brazil	0.999	2.87	10805	22459	C5	/
PVB_14_18	ERR10301329	Sao Paulo	Salesopolis	2018	2018	Brazil	0.999	4.64	11942	19069	C5	/
PVB_24	ERR10301330	Sao Paulo	Juquitiba			Brazil	0.998	20.41	18585	2760	C5	/
PVB_26	ERR10301331	Sao Paulo	Maresias			Brazil	0.999	4.93	13522	14152	C5	/
PVB_3.19	ERR10301332	Sao Paulo	Miracatu	2019	2019	Brazil	0.999	4.37	12422	17897	C5	/
PvB_4.18	ERR10301333	Sao Paulo	Biritiba Mirim	2018	2018	Brazil	0.998	9.05	17083	4821	C5	/
PVBRA37	ERR5748171	Rondonia	Porto Velho			Brazil	1	2.36	12022	12794	C6	A
PVL532	ERR10301334	Rondonia	Porto Velho	2004	2004	Brazil	0.999	9.69	9496	28426	C7	A
PVL556	ERR10301335	Rondonia	Porto Velho	2004	2004	Brazil	0.689	8.37	16112	11748	C6	A
PVL860	ERR10301336	Rondonia	Porto Velho	2004	2004	Brazil	0.982	5.23	14131	12986	C7	A
Sim_A5	ERR10301337	Amazonas	Barcelos	2010	2010	Brazil	0.854	11.47	18086	7369	C4	A
Sim_B4	ERR10301338	Amazonas	Barcelos	2010	2010	Brazil	0.998	18.94	18078	2882	C4	A
Sim_B5	ERR10301339	Amazonas	Barcelos	2010	2010	Brazil	0.998	12.57	17550	4124	C4	A
SRR12134557	SRR12134557	Acre	Mancio Lima	2014	2014-12-05	Brazil	0.996	5.21	17944	3477	C3	A
SRR12134558	SRR12134558	Acre	Mancio Lima	2014	2014-06-30	Brazil	0.999	16.89	19154	495	C6	A
SRR12134559	SRR12134559	Acre	Mancio Lima	2014	2014-10-23	Brazil	0.996	50.49	19840	214	C1	A
SRR12134560	SRR12134560	Acre	Mancio Lima	2014	2014-06-24	Brazil	0.941	31.07	19509	205	C4	A
SRR12134561	SRR12134561	Acre	Mancio Lima	2015	2015-06-01	Brazil	0.994	154.64	19484	275	C1	A
SRR12134562	SRR12134562	Acre	Mancio Lima	2015	2015-04-07	Brazil	0.997	165.92	13808	6882	C1	A
SRR12134563	SRR12134563	Acre	Mancio Lima	2015	2015-04-06	Brazil	0.998	22.69	11838	13997	C1	A
SRR12134564	SRR12134564	Acre	Mancio Lima	2015	2015-03-02	Brazil	0.994	173.19	18307	2027	C1	A
SRR12134565	SRR12134565	Acre	Mancio Lima	2014	2014-06-09	Brazil	0.995	244.01	18498	1926	C1	A
SRR12134566	SRR12134566	Acre	Mancio Lima	2015	2015-05-13	Brazil	0.998	107.68	8912	11337	C1	A
SRR12134567	SRR12134567	Acre	Mancio Lima	2015	2015-01-30	Brazil	0.995	30.94	17636	3086	C1	A
SRR12134568	SRR12134568	Acre	Mancio Lima	2015	2015-02-11	Brazil	0.994	236.95	19614	198	C1	A
SRR12134569	SRR12134569	Acre	Mancio Lima	2014	2014-10-08	Brazil	0.995	30.2	19763	239	C1	A
SRR12134570	SRR12134570	Acre	Mancio Lima	2015	2015-01-22	Brazil	0.997	201.93	18034	2579	C2	A
SRR12134571	SRR12134571	Acre	Mancio Lima	2015	2015-01-21	Brazil	0.996	193.39	16936	3504	C2	A
SRR12134572	SRR12134572	Acre	Mancio Lima	2015	2015-01-16	Brazil	0.994	221.62	19796	194	C1	A
SRR12134573	SRR12134573	Acre	Mancio Lima	2014	2014-12-01	Brazil	0.994	230.51	19709	164	C1	A
SRR12134574	SRR12134574	Acre	Mancio Lima	2018	2018-10-11	Brazil	0.998	58.11	19373	444	C6	A
SRR12134575	SRR12134575	Acre	Mancio Lima	2018	2018-04-24	Brazil	0.999	75.56	19297	325	C1	A
SRR12134576	SRR12134576	Acre	Mancio Lima	2015	2015-01-05	Brazil	0.996	32.87	19554	254	C2	A
SRR12134577	SRR12134577	Acre	Mancio Lima	2016	2016-11-23	Brazil	0.998	2.17	16132	8988	C6	A
SRR12134578	SRR12134578	Acre	Mancio Lima	2016	2016-11-23	Brazil	0.997	45.07	19521	228	C3	A
SRR12134579	SRR12134579	Acre	Mancio Lima	2016	2016-08-31	Brazil	0.995	30.47	19572	230	C1	A
SRR12134580	SRR12134580	Acre	Mancio Lima	2014	2014-09-10	Brazil	0.999	39.49	19489	172	NA	A
SRR12134581	SRR12134581	Acre	Mancio Lima	2016	2016-08-31	Brazil	0.997	17.01	19481	316	C1	A
SRR12134582	SRR12134582	Acre	Mancio Lima	2016	2016-08-25	Brazil	0.993	29.52	19561	200	C2	A
SRR12134583	SRR12134583	Acre	Mancio Lima	2015	2015-06-01	Brazil	0.997	5.14	18462	2709	C1	A
SRR12134584	SRR12134584	Acre	Mancio Lima	2015	2015-03-05	Brazil	0.999	17.26	19374	506	C1	A
SRR12134585	SRR12134585	Acre	Mancio Lima	2014	2014-06-11	Brazil	0.995	78.86	19616	179	C3	A
SRR12134586	SRR12134586	Acre	Mancio Lima	2014	2014-11-26	Brazil	0.991	23.25	19559	304	C6	A
SRR12134587	SRR12134587	Acre	Mancio Lima	2014	2014-06-11	Brazil	0.996	10.53	19236	901	C2	A
SRR12134588	SRR12134588	Acre	Mancio Lima	2014	2014-06-11	Brazil	0.997	2.95	16746	6382	C1	A
SRR12134589	SRR12134589	Acre	Mancio Lima	2016	2016-11-30	Brazil	0.996	44.45	19623	190	C6	A
SRR12134590	SRR12134590	Acre	Mancio Lima	2015	2015-06-05	Brazil	0.995	29.48	19640	235	C1	A
SRR12134591	SRR12134591	Acre	Mancio Lima	2014	2014-08-25	Brazil	0.995	38.24	19627	263	C1	A
SRR12134592	SRR12134592	Acre	Mancio Lima	2014	2014-07-28	Brazil	0.997	13.05	19396	732	C1	A
SRR12134593	SRR12134593	Acre	Mancio Lima	2015	2015-02-12	Brazil	0.995	7.85	19062	1661	C1	A
SRR12134594	SRR12134594	Acre	Mancio Lima	2015	2015-02-03	Brazil	0.997	6.67	18299	2795	C1	A
SRR1562939	SRR1562939	Acre	Placido de Castro	2011	2011	Brazil	0.989	167.13	14241	16062	C3	A
SRR1568121	SRR1568121	Acre	Acrelandia	2011	2011	Brazil	0.764	19.63	19147	5564	NA	A
SRR1568192	SRR1568192	Acre	Placido de Castro	2011	2011	Brazil	0.994	123.83	18863	2697	C6	A
SRR1568193	SRR1568193	Acre	Placido de Castro	2011	2011	Brazil	0.95	32.13	9670	27601	C3	A
*Coverage metric calculated as the mean coverage of all positions with a minimum of 5 reads, multiplied by the fraction of the genome that matched the threshold of 5 reads

## Sheet: S3 Table
S3 Table. Regional FST comparisons against South American isolates (n = 303)
Comparison	Chromosome	Position	Ref	Alt	Effect	Gene_name	Amino acid change	Nucleotide change	Fst
South America V Southern SEA	PvP01_01_v1	395494	G	C	synonymous	PVP01_0107900	268G	395494G>C	1
South America V Southern SEA	PvP01_01_v1	532879	A	T	missense	PVP01_0111500	170F>170I	532879A>T	1
South America V Southern SEA	PvP01_01_v1	533152	C	A	missense	PVP01_0111500	79V>79L	533152C>A	1
South America V Southern SEA	PvP01_02_v1	327451	G	A	missense	PVP01_0207700	95V>95I	327451G>A	1
South America V Southern SEA	PvP01_03_v1	486502	T	C	missense	PVP01_0311100	972K>972R	486502T>C | 486501T>C+486502T>C	1
South America V Southern SEA	PvP01_03_v1	689321	C	G	missense	PVP01_0315600	233Q>233E	689321C>G	1
South America V Southern SEA	PvP01_03_v1	733038	C	T	.	NA	NA	NA	1
South America V Southern SEA	PvP01_03_v1	733040	G	T	.	NA	NA	NA	1
South America V Southern SEA	PvP01_04_v1	413477	T	C	missense	PVP01_0410100	244N>244S	413477T>C	1
South America V Southern SEA	PvP01_04_v1	465641	G	A	intron	PVP01_0411300	NA	NA	1
South America V Southern SEA	PvP01_04_v1	493044	A	G	synonymous	PVP01_0412400	3106Y	493044A>G	1
South America V Southern SEA	PvP01_04_v1	534787	A	G	synonymous	AsnRS	375D	534787A>G	1
South America V Southern SEA	PvP01_04_v1	601916	T	C	*missense	PVP01_0414700	2087L>2087P	601916T>C	1
South America V Southern SEA	PvP01_05_v1	574992	A	T	synonymous	PVP01_0513700	24I	574992A>T	1
South America V Southern SEA	PvP01_05_v1	574998	T	C	synonymous	PVP01_0513700	22K	574998T>C	1
South America V Southern SEA	PvP01_05_v1	928953	T	G	missense	PVP01_0523000	66K>66Q	928953T>G	1
South America V Southern SEA	PvP01_05_v1	988118	A	C	missense	PVP01_0524300	299Q>299P	988118A>C	1
South America V Southern SEA	PvP01_05_v1	1093207	G	C	synonymous	PVP01_0526800	2498L	1093207G>C	1
South America V Southern SEA	PvP01_05_v1	1146235	G	A	.	NA	NA	NA	1
South America V Southern SEA	PvP01_06_v1	203673	A	G	synonymous	PVP01_0604900	299Y	203673A>G	1
South America V Southern SEA	PvP01_06_v1	237667	A	C	missense	PVP01_0605900	591N>591H	237667A>C	1
South America V Southern SEA	PvP01_06_v1	254563	G	C	missense	PVP01_0606300	586S>586R	254563G>C+254564A>G	1
South America V Southern SEA	PvP01_06_v1	254564	A	G	missense	PVP01_0606300	586S>586R	254563G>C+254564A>G	1
South America V Southern SEA	PvP01_06_v1	260817	G	C	.	NA	NA	NA	1
South America V Southern SEA	PvP01_06_v1	285512	A	G	missense	PVP01_0606900	2077D>2077G	285512A>G+285513T>C	1
South America V Southern SEA	PvP01_06_v1	285512	A	G	synonymous	PVP01_0606900	2077D	285512A>G	1
South America V Southern SEA	PvP01_06_v1	286506	G	C	missense	PVP01_0606900	1746T>1746R	286506G>C	1
South America V Southern SEA	PvP01_06_v1	531114	A	G	synonymous	PVP01_0612100	1084Y	531114A>G	1
South America V Southern SEA	PvP01_06_v1	581263	C	T	.	NA	NA	NA	1
South America V Southern SEA	PvP01_06_v1	588969	A	C	*missense	MTRAP	288R>288S	588969A>C	1
South America V Southern SEA	PvP01_06_v1	759043	G	T	.	NA	NA	NA	1
South America V Southern SEA	PvP01_07_v1	550357	G	A	synonymous	GCD10	463N	550357G>A	1
South America V Southern SEA	PvP01_07_v1	608118	C	T	missense	PVP01_0712900	974G>974S	608118C>T	1
South America V Southern SEA	PvP01_07_v1	1182121	A	G	missense	RhopH2	656I>656V	1182121A>G	1
South America V Southern SEA	PvP01_08_v1	91006	C	T	*synonymous	PVP01_0801700	227A	91006C>T	1
South America V Southern SEA	PvP01_08_v1	115456	C	A	.	NA	NA	NA	1
South America V Southern SEA	PvP01_08_v1	336786	T	C	synonymous	HDA2	757P	336786T>C	1
South America V Southern SEA	PvP01_08_v1	450446	G	A	intron	PVP01_0810000	NA	NA	1
South America V Southern SEA	PvP01_08_v1	914227	C	G	missense	PVP01_0820800	488S>488T	914227C>G	1
South America V Southern SEA	PvP01_08_v1	926690	G	T	synonymous	ATPase7	964L	926690G>T	1
South America V Southern SEA	PvP01_08_v1	1011735	A	T	synonymous	PVP01_0822700	331V	1011735A>T	1
South America V Southern SEA	PvP01_08_v1	1074206	C	T	.	NA	NA	NA	1
South America V Southern SEA	PvP01_08_v1	1504842	G	A	missense	PVP01_0835500	208Q>208L	1504841A>T+1504842G>A	1
South America V Southern SEA	PvP01_08_v1	1504842	G	A	synonymous	PVP01_0835500	208Q	1504842G>A	1
South America V Southern SEA	PvP01_08_v1	1504843	A	T	missense	PVP01_0835500	209I>209F	1504843A>T	1
South America V Southern SEA	PvP01_09_v1	821669	A	G	intron	PVP01_0918500	NA	NA	1
South America V Southern SEA	PvP01_09_v1	875126	C	G	synonymous	PVP01_0920100	86V	875126C>G	1
South America V Southern SEA	PvP01_09_v1	892891	C	G	synonymous	PVP01_0920500	1065S	892891C>G	1
South America V Southern SEA	PvP01_09_v1	1058053	A	T	.	NA	NA	NA	1
South America V Southern SEA	PvP01_09_v1	1159872	A	C	.	NA	NA	NA	1
South America V Southern SEA	PvP01_09_v1	1198207	T	C	.	NA	NA	NA	1
South America V Southern SEA	PvP01_09_v1	1199717	T	G	missense	PVP01_0927300	496K>496N	1199717T>G	1
South America V Southern SEA	PvP01_09_v1	1202587	A	G	.	NA	NA	NA	1
South America V Southern SEA	PvP01_09_v1	1245258	C	G	*missense	PVP01_0928500	640M>640I	1245258C>G	1
South America V Southern SEA	PvP01_09_v1	1369676	T	C	synonymous	PVP01_0932000	210F	1369676T>C	1
South America V Southern SEA	PvP01_09_v1	1476981	A	C	missense	PVP01_0934700	322N>322H	1476981A>C	1
South America V Southern SEA	PvP01_10_v1	481042	T	C	missense	MDR1	698S>698G	481042T>C	1
South America V Southern SEA	PvP01_10_v1	654836	A	G	synonymous	CCR4	1938E	654836A>G	1
South America V Southern SEA	PvP01_10_v1	685899	T	C	synonymous	PUF1	959G	685899T>C	1
South America V Southern SEA	PvP01_10_v1	1097744	C	T	missense	PVP01_1025100	649V>649I	1097744C>T	1
South America V Southern SEA	PvP01_10_v1	1222882	G	C	missense	PVP01_1028600	398V>398L	1222882G>C	1
South America V Southern SEA	PvP01_10_v1	1226203	T	C	.	NA	NA	NA	1
South America V Southern SEA	PvP01_11_v1	527713	A	C	.	NA	NA	NA	1
South America V Southern SEA	PvP01_11_v1	827140	T	G	intron	PVP01_1119500	NA	NA	1
South America V Southern SEA	PvP01_11_v1	1103201	T	A	.	NA	NA	NA	1
South America V Southern SEA	PvP01_11_v1	1190787	G	C	intron	PVP01_1126900	NA	NA	1
South America V Southern SEA	PvP01_11_v1	1256157	A	G	synonymous	MSP10	145A	1256157A>G	1
South America V Southern SEA	PvP01_11_v1	1261039	T	G	.	NA	NA	NA	1
South America V Southern SEA	PvP01_11_v1	1262951	G	A	missense	PVP01_1129400	20P>20S	1262951G>A	1
South America V Southern SEA	PvP01_11_v1	1265741	A	T	missense	PVP01_1129500	236N>236F	1265740A>T+1265741A>T	1
South America V Southern SEA	PvP01_11_v1	1265741	A	T	missense	PVP01_1129500	236N>236I	1265741A>T	1
South America V Southern SEA	PvP01_11_v1	1470109	A	G	synonymous	PVP01_1134400	190N	1470109A>G	1
South America V Southern SEA	PvP01_11_v1	1480435	C	G	.	NA	NA	NA	1
South America V Southern SEA	PvP01_11_v1	1695828	C	T	synonymous	PVP01_1139900	3192L	1695828C>T	1
South America V Southern SEA	PvP01_11_v1	1742207	G	C	missense	PVP01_1141100	388Q>388E	1742207G>C	1
South America V Southern SEA	PvP01_11_v1	2011410	C	G	missense	PVP01_1147100	19K>19N	2011410C>G	1
South America V Southern SEA	PvP01_12_v1	172548	T	G	missense	PVP01_1204200	96T>96P	172548T>G	1
South America V Southern SEA	PvP01_12_v1	192115	T	G	.	NA	NA	NA	1
South America V Southern SEA	PvP01_12_v1	242863	C	T	missense	PVP01_1206200	46A>46T	242863C>T	1
South America V Southern SEA	PvP01_12_v1	338808	G	A	synonymous	PVP01_1208400	3664C	338808G>A	1
South America V Southern SEA	PvP01_12_v1	362687	G	A	.	NA	NA	NA	1
South America V Southern SEA	PvP01_12_v1	429957	C	A	.	NA	NA	NA	1
South America V Southern SEA	PvP01_12_v1	683696	G	A	synonymous	PVP01_1216400	326L	683696G>A	1
South America V Southern SEA	PvP01_12_v1	1190440	G	A	synonymous	YKT6.2	198D	1190440G>A	1
South America V Southern SEA	PvP01_12_v1	1203357	C	T	.	NA	NA	NA	1
South America V Southern SEA	PvP01_12_v1	1374068	T	A	.	NA	NA	NA	1
South America V Southern SEA	PvP01_12_v1	1874995	T	G	missense	PVP01_1245400	274N>274K	1874995T>G	1
South America V Southern SEA	PvP01_12_v1	1937676	T	C	synonymous	PVP01_1247500	109I	1937676T>C	1
South America V Southern SEA	PvP01_12_v1	2358861	G	T	missense	ApiAP2	431Q>431K	2358861G>T	1
South America V Southern SEA	PvP01_12_v1	2463736	G	C	intron	PVP01_1259700	NA	NA	1
South America V Southern SEA	PvP01_13_v1	337753	A	C	missense	CRMP3	1719K>1719N	337753A>C	1
South America V Southern SEA	PvP01_13_v1	756832	G	C	missense	PVP01_1316100	2648L>2648F	756832G>C	1
South America V Southern SEA	PvP01_13_v1	792891	T	C	synonymous	PVP01_1316900	780D	792891T>C	1
South America V Southern SEA	PvP01_13_v1	792893	A	G	missense	PVP01_1316900	781K>781R	792893A>G	1
South America V Southern SEA	PvP01_13_v1	1039560	A	C	synonymous	PVP01_1323000	497L	1039560A>C	1
South America V Southern SEA	PvP01_13_v1	1045389	C	G	missense	PVP01_1323200	96L>96V	1045389C>G	1
South America V Southern SEA	PvP01_13_v1	1433470	C	G	missense	PVP01_1333300	824S>824C	1433470C>G	1
South America V Southern SEA	PvP01_14_v1	446765	T	C	*missense	PVP01_1409500	109K>109E	446765T>C	1
South America V Southern SEA	PvP01_14_v1	556784	C	G	*missense	PVP01_1412600	343I>343M	556784C>G	1
South America V Southern SEA	PvP01_14_v1	762736	G	A	.	NA	NA	NA	1
South America V Southern SEA	PvP01_14_v1	1169796	G	A	.	NA	NA	NA	1
South America V Southern SEA	PvP01_14_v1	1226618	T	G	missense	PVP01_1428700	180L>180V	1226618T>G	1
South America V Southern SEA	PvP01_14_v1	1313512	A	G	intron	JmjC1	NA	NA	1
South America V Southern SEA	PvP01_14_v1	1451192	G	T	.	NA	NA	NA	1
South America V Southern SEA	PvP01_14_v1	1451245	C	T	.	NA	NA	NA	1
South America V Southern SEA	PvP01_14_v1	1847223	G	C	.	NA	NA	NA	1
South America V Southern SEA	PvP01_14_v1	2065363	C	A	missense	PVP01_1447400	608T>608K	2065363C>A	1
South America V Southern SEA	PvP01_14_v1	2065363	C	A	missense	PVP01_1447400	608T>608Q	2065362A>C+2065363C>A	1
South America V Southern SEA	PvP01_14_v1	2206669	G	A	synonymous	PVP01_1450700	805F	2206669G>A	1
South America V Southern SEA	PvP01_14_v1	2879231	A	G	missense	VPS26	274I>274V	2879231A>G	1
South America V Southern SEA	PvP01_06_v1	589259	G	C	*missense	MTRAP	385G>385A	589259G>C	0.997391
South America V Southern SEA	PvP01_12_v1	315394	A	G	missense	TOP3	136V>136A	315394A>G	0.997367
South America V Southern SEA	PvP01_03_v1	552932	A	C	synonymous	PVP01_0312700	28I	552932A>C	0.997364
South America V Southern SEA	PvP01_09_v1	1071275	C	A	missense	PVP01_0923900	177Q>177K	1071275C>A	0.997353
South America V Southern SEA	PvP01_12_v1	2148245	C	G	missense	APP	395L>395F	2148245C>G	0.997339
South America V Southern SEA	PvP01_12_v1	2447491	C	T	.	NA	NA	NA	0.997339
South America V Southern SEA	PvP01_14_v1	2862134	C	G	missense	G377	1958L>1958F	2862134C>G	0.997332
South America V Southern SEA	PvP01_05_v1	1278185	A	T	synonymous	PVP01_0530200	180S	1278185A>T	0.997325
South America V Southern SEA	PvP01_12_v1	327858	G	A	missense	P48/45	418R>418K	327858G>A	0.997325
South America V Southern SEA	PvP01_14_v1	2862026	C	G	missense	G377	1994A>1994G	2862026C>G+2862027G>C	0.997311
South America V Southern SEA	PvP01_14_v1	2862026	C	G	synonymous	G377	1994A	2862026C>G	0.997311
South America V Southern SEA	PvP01_05_v1	1133836	C	A	*missense	PVP01_0527400	4351T>4351K	1133836C>A	0.99731
South America V Southern SEA	PvP01_07_v1	608178	C	T	missense	PVP01_0712900	954G>954R	608178C>T	0.99731
South America V Southern SEA	PvP01_12_v1	323611	A	G	synonymous	P47	26T	323611A>G	0.997307
South America V Southern SEA	PvP01_14_v1	1702548	T	C	.	NA	NA	NA	0.997307
South America V Southern SEA	PvP01_07_v1	627506	A	C	*missense	NDH2	186D>186E	627506A>C	0.997303
South America V Southern SEA	PvP01_13_v1	1197954	G	A	synonymous	P113	166F	1197954G>A	0.997293
South America V Southern SEA	PvP01_07_v1	1056218	G	T	missense	PVP01_0724600	953L>953I	1056218G>T	0.997282
South America V Southern SEA	PvP01_09_v1	1239132	G	T	missense	PVP01_0928300	223A>223S	1239132G>T	0.997267
South America V Southern SEA	PvP01_09_v1	1063002	T	C	synonymous	CDPK7	1443D	1063002T>C	0.997259
South America V Southern SEA	PvP01_04_v1	387834	T	C	.	NA	NA	NA	0.997255
South America V Southern SEA	PvP01_04_v1	387840	C	A	.	NA	NA	NA	0.997255
South America V Southern SEA	PvP01_08_v1	1372891	T	G	missense	PVP01_0832100	1408K>1408T	1372891T>G	0.997255
South America V Southern SEA	PvP01_03_v1	454900	T	G	missense	RbgA	111K>111Q	454900T>G	0.997252
South America V Southern SEA	PvP01_08_v1	924361	T	C	.	NA	NA	NA	0.997248
South America V Southern SEA	PvP01_12_v1	671184	G	T	*synonymous	PVP01_1216000	456G	671184G>T	0.997248
South America V Southern SEA	PvP01_02_v1	290653	T	G	synonymous	PVP01_0207000	157S	290653T>G	0.997244
South America V Southern SEA	PvP01_05_v1	1071391	A	T	missense	PVP01_0526400	285I>285F	1071391A>T	0.997244
South America V Southern SEA	PvP01_09_v1	815615	C	G	missense	MLH	418V>418L	815615C>G	0.997244
South America V Southern SEA	PvP01_13_v1	1034884	G	A	missense	ABCG2	296V>296I	1034884G>A	0.997244
South America V Southern SEA	PvP01_07_v1	832234	T	A	missense	PVP01_0718800	1530N>1530K	832234T>A	0.99724
South America V Southern SEA	PvP01_08_v1	616600	A	T	missense	PVP01_0814200	904N>904I	616600A>T	0.99724
South America V Southern SEA	PvP01_07_v1	994042	G	C	synonymous	PVP01_0723000	537L	994042G>C	0.997237
South America V Southern SEA	PvP01_05_v1	903893	A	C	.	NA	NA	NA	0.997225
South America V Southern SEA	PvP01_14_v1	2029491	A	C	missense	PVP01_1446900	788E>788D	2029491A>C	0.997221
South America V Southern SEA	PvP01_07_v1	537999	T	C	.	NA	NA	NA	0.997209
South America V Southern SEA	PvP01_11_v1	1302272	A	G	missense	PVP01_1130200	2676D>2676G	1302272A>G	0.997206
South America V Southern SEA	PvP01_08_v1	1528403	G	C	.	NA	NA	NA	0.99719
South America V Southern SEA	PvP01_04_v1	435299	C	T	missense	PVP01_0410600	853R>853K	435299C>T	0.997175
South America V Southern SEA	PvP01_08_v1	1468976	G	C	missense	PVP01_0834700	3493R>3493T	1468976G>C	0.997162
South America V South Asia	PvP01_05_v1	574992	A	T	synonymous	PVP01_0513700	24I	574992A>T	1
South America V South Asia	PvP01_06_v1	670773	C	G	missense	PVP01_0616100	97E>97Q	670773C>G	1
South America V South Asia	PvP01_07_v1	1198184	T	C	missense	PVP01_0728500	609F>609L	1198184T>C	1
South America V South Asia	PvP01_09_v1	1198207	T	C	.	NA	NA	NA	1
South America V South Asia	PvP01_11_v1	1256157	A	G	synonymous	MSP10	145A	1256157A>G	1
South America V South Asia	PvP01_11_v1	1261039	T	G	.	NA	NA	NA	1
South America V South Asia	PvP01_11_v1	1261998	T	A	missense	PVP01_1129300	243L>243Q	1261998T>A	1
South America V South Asia	PvP01_11_v1	1265740	A	T	missense	PVP01_1129500	236N>236F	1265740A>T+1265741A>T	1
South America V South Asia	PvP01_11_v1	1265740	A	T	missense	PVP01_1129500	236N>236Y	1265740A>T	1
South America V South Asia	PvP01_11_v1	1265741	A	T	missense	PVP01_1129500	236N>236F	1265740A>T+1265741A>T	1
South America V South Asia	PvP01_11_v1	1265741	A	T	missense	PVP01_1129500	236N>236I	1265741A>T	1
South America V South Asia	PvP01_11_v1	1266207	T	G	synonymous	PVP01_1129500	391T	1266207T>G	1
South America V South Asia	PvP01_12_v1	324232	G	T	missense	P47	233M>233I	324232G>T	1
South America V South Asia	PvP01_12_v1	327608	T	G	missense	P48/45	335Y>335D	327608T>G	1
South America V South Asia	PvP01_12_v1	327731	A	G	missense	P48/45	376T>376A	327731A>G	1
South America V South Asia	PvP01_12_v1	327858	G	A	missense	P48/45	418R>418K	327858G>A	1
South America V South Asia	PvP01_13_v1	337753	A	C	missense	CRMP3	1719K>1719N	337753A>C	1
South America V South Asia	PvP01_14_v1	1313512	A	G	intron	JmjC1	NA	NA	1
South America V South Asia	PvP01_12_v1	321295	G	A	.	NA	NA	NA	0.997496
South America V South Asia	PvP01_12_v1	323603	C	T	missense	P47	24L>24F	323603C>T	0.997496
South America V South Asia	PvP01_12_v1	323611	A	G	synonymous	P47	26T	323611A>G	0.997496
South America V South Asia	PvP01_09_v1	1730454	G	C	.	NA	NA	NA	0.997464
South America V South Asia	PvP01_03_v1	553010	C	G	missense	PVP01_0312700	54F>54L	553010C>G	0.995069
South America V South Asia	PvP01_06_v1	668360	G	T	missense	P28	65T>65K	668360G>T	0.995064
South America V South Asia	PvP01_06_v1	712994	G	A	missense	DCP1	337G>337E	712994G>A	0.995042
South America V South Asia	PvP01_12_v1	2475598	C	T	missense	PVP01_1260100	372L>372F	2475598C>T	0.994966
South America V South Asia	PvP01_12_v1	2127660	C	T	.	NA	NA	NA	0.9948
South America V South Asia	PvP01_12_v1	2669791	G	C	missense	TREP	2131R>2131G	2669791G>C	0.994786
South America V South Asia	PvP01_09_v1	1729971	G	C	.	NA	NA	NA	0.994759
South America V South Asia	PvP01_14_v1	1305248	A	G	start_lost	PVP01_1430300	NA	NA	0.99474
South America V South Asia	PvP01_12_v1	909364	C	A	.	NA	NA	NA	0.994661
South America V South Asia	PvP01_09_v1	1729481	A	G	.	NA	NA	NA	0.994618
South America V South Asia	PvP01_08_v1	1546424	C	G	missense	PVP01_0836700	489E>489Q	1546424C>G	0.994514
South America V South Asia	PvP01_14_v1	1314655	T	G	intron	JmjC1	NA	NA	0.994211
South America V South Asia	PvP01_11_v1	1264740	G	T	.	NA	NA	NA	0.99409
South America V South Asia	PvP01_06_v1	669053	A	G	.	NA	NA	NA	0.993895
South America V South Asia	PvP01_14_v1	1314524	C	G	intron	JmjC1	NA	NA	0.993858
South America V South Asia	PvP01_09_v1	1728961	C	T	.	NA	NA	NA	0.993045
South America V South Asia	PvP01_12_v1	770010	A	C	synonymous	TRAP	350A	770010A>C	0.99256
South America V South Asia	PvP01_08_v1	1106577	G	T	.	NA	NA	NA	0.992028
South America V South Asia	PvP01_09_v1	1727777	A	G	.	NA	NA	NA	0.991923
South America V South Asia	PvP01_11_v1	579666	A	G	.	NA	NA	NA	0.991727
South America V South Asia	PvP01_09_v1	1728276	G	T	.	NA	NA	NA	0.991702
South America V South Asia	PvP01_11_v1	1266124	G	T	missense	PVP01_1129500	364G>364W	1266124G>T	0.990087
South America V Southeast Asia	PvP01_05_v1	574992	A	T	synonymous	PVP01_0513700	24I	574992A>T	0.998267
South America V Southeast Asia	PvP01_12_v1	327858	G	A	missense	P48/45	418R>418K	327858G>A	0.998264
South America V Southeast Asia	PvP01_09_v1	1369676	T	C	synonymous	PVP01_0932000	210F	1369676T>C	0.998258
South America V Southeast Asia	PvP01_08_v1	914227	C	G	missense	PVP01_0820800	488S>488T	914227C>G	0.99823
South America V Southeast Asia	PvP01_11_v1	1262951	G	A	missense	PVP01_1129400	20P>20S	1262951G>A	0.998224
South America V Southeast Asia	PvP01_14_v1	556784	C	G	*missense	PVP01_1412600	343I>343M	556784C>G	0.998221
South America V Southeast Asia	PvP01_11_v1	1190787	G	C	intron	PVP01_1126900	NA	NA	0.998201
South America V Southeast Asia	PvP01_11_v1	1448703	G	C	synonymous	PVP01_1133700	1616L	1448703G>C	0.998182
South America V Southeast Asia	PvP01_08_v1	1546424	C	G	missense	PVP01_0836700	489E>489Q	1546424C>G	0.998148
South America V Southeast Asia	PvP01_11_v1	1265741	A	T	missense	PVP01_1129500	236N>236F	1265740A>T+1265741A>T	0.998148
South America V Southeast Asia	PvP01_11_v1	1265741	A	T	missense	PVP01_1129500	236N>236I	1265741A>T	0.998148
South America V Southeast Asia	PvP01_06_v1	531114	A	G	synonymous	PVP01_0612100	1084Y	531114A>G	0.998113
South America V Southeast Asia	PvP01_14_v1	1313512	A	G	intron	JmjC1	NA	NA	0.998081
South America V Southeast Asia	PvP01_13_v1	337753	A	C	missense	CRMP3	1719K>1719N	337753A>C	0.998047
South America V Southeast Asia	PvP01_12_v1	323603	C	T	missense	P47	24L>24F	323603C>T	0.996485
South America V Southeast Asia	PvP01_12_v1	323611	A	G	synonymous	P47	26T	323611A>G	0.996479
South America V Southeast Asia	PvP01_14_v1	762736	G	A	.	NA	NA	NA	0.996473
South America V Southeast Asia	PvP01_12_v1	321295	G	A	.	NA	NA	NA	0.996466
South America V Southeast Asia	PvP01_06_v1	531393	C	G	missense	PVP01_0612100	991K>991N	531393C>G	0.996409
South America V Southeast Asia	PvP01_12_v1	338808	G	A	synonymous	PVP01_1208400	3664C	338808G>A	0.996397
South America V Southeast Asia	PvP01_11_v1	1261039	T	G	.	NA	NA	NA	0.99631
South America V Southeast Asia	PvP01_03_v1	553010	C	G	missense	PVP01_0312700	54F>54L	553010C>G	0.994789
South America V Southeast Asia	PvP01_14_v1	2662867	T	A	missense	PVP01_1461600	403I>403L	2662867T>A	0.994652
South America V Southeast Asia	PvP01_12_v1	2127660	C	T	.	NA	NA	NA	0.994536
South America V Southeast Asia	PvP01_09_v1	1729971	G	C	.	NA	NA	NA	0.994485
South America V Southeast Asia	PvP01_11_v1	1256157	A	G	synonymous	MSP10	145A	1256157A>G	0.994479
South America V Southeast Asia	PvP01_09_v1	1728961	C	T	.	NA	NA	NA	0.99349
South America V Southeast Asia	PvP01_12_v1	770010	A	C	synonymous	TRAP	350A	770010A>C	0.99302
South America V Southeast Asia	PvP01_07_v1	747983	G	A	synonymous	PVP01_0716800	574K	747983G>A	0.992933
South America V Southeast Asia	PvP01_07_v1	747984	G	A	missense	PVP01_0716800	575G>575S	747984G>A	0.992933
South America V Southeast Asia	PvP01_08_v1	606745	G	A	missense	PVP01_0814000	69A>69V	606745G>A	0.992799
South America V Southeast Asia	PvP01_10_v1	481042	T	C	missense	MDR1	698S>698G	481042T>C	0.99256
South America V Southeast Asia	PvP01_06_v1	669053	A	G	.	NA	NA	NA	0.991992
South America V Southeast Asia	PvP01_14_v1	2970508	A	G	missense	PVP01_1469500	832C>832R	2970508A>G	0.991935
South America V Southeast Asia	PvP01_14_v1	2662513	G	T	synonymous	PVP01_1461600	521R	2662513G>T	0.99116
South America V Southeast Asia	PvP01_02_v1	211461	C	A	intron	PIP5K	NA	NA	0.990686
South America V Southeast Asia	PvP01_04_v1	601916	T	C	*missense	PVP01_0414700	2087L>2087P	601916T>C	0.990592
South America V East Africa	PvP01_05_v1	574992	A	T	synonymous	PVP01_0513700	24I	574992A>T	1
South America V East Africa	PvP01_05_v1	599497	A	G	synonymous	SRCAP	618P	599497A>G	1
South America V East Africa	PvP01_07_v1	510043	C	T	.	NA	NA	NA	1
South America V East Africa	PvP01_11_v1	1261039	T	G	.	NA	NA	NA	1
South America V East Africa	PvP01_11_v1	1262951	G	A	missense	PVP01_1129400	20P>20S	1262951G>A	1
South America V East Africa	PvP01_11_v1	1448703	G	C	synonymous	PVP01_1133700	1616L	1448703G>C	1
South America V East Africa	PvP01_12_v1	327608	T	G	missense	P48/45	335Y>335D	327608T>G	1
South America V East Africa	PvP01_12_v1	327731	A	G	missense	P48/45	376T>376A	327731A>G	1
South America V East Africa	PvP01_12_v1	327858	G	A	missense	P48/45	418R>418K	327858G>A	1
South America V East Africa	PvP01_12_v1	338808	G	A	synonymous	PVP01_1208400	3664C	338808G>A	1
South America V East Africa	PvP01_13_v1	337753	A	C	missense	CRMP3	1719K>1719N	337753A>C	1
South America V East Africa	PvP01_14_v1	762736	G	A	.	NA	NA	NA	1
South America V East Africa	PvP01_14_v1	1313512	A	G	intron	JmjC1	NA	NA	1
South America V East Africa	PvP01_12_v1	321295	G	A	.	NA	NA	NA	0.997307
South America V East Africa	PvP01_12_v1	323603	C	T	missense	P47	24L>24F	323603C>T	0.997293
South America V East Africa	PvP01_12_v1	323611	A	G	synonymous	P47	26T	323611A>G	0.997293
South America V East Africa	PvP01_11_v1	1265741	A	T	missense	PVP01_1129500	236N>236F	1265740A>T+1265741A>T	0.997092
South America V East Africa	PvP01_11_v1	1265741	A	T	missense	PVP01_1129500	236N>236I	1265741A>T	0.997092
South America V East Africa	PvP01_12_v1	2475598	C	T	missense	PVP01_1260100	372L>372F	2475598C>T	0.99454
South America V East Africa	PvP01_09_v1	1729971	G	C	.	NA	NA	NA	0.994313
South America V East Africa	PvP01_09_v1	1728961	C	T	.	NA	NA	NA	0.99277
South America V East Africa	PvP01_12_v1	909364	C	A	.	NA	NA	NA	0.991331

## Sheet: S4 Table
S4 Table. South American (n = 303) specific SNPs in comparison to global dataset (n = 762)
Chromosome	Position	Ref	Alt	Effect	Gene name	Gene ID	Amino acid change	Nucleotide change	Fst
1	746509	G	A	synonymous	g-tub	PVP01_0116500	130D	746509G>A	0.92266
2	211376	G	C	intron	PIP5K				0.962355
2	211461	C	A	intron	PIP5K				0.968516
2	274834	G	C	missense	PVP01_0206700	PVP01_0206700	1758H>1758Q	274834G>C	0.93388
3	501852	A	C	missense	PVP01_0311200	PVP01_0311200	542V>542G	501852A>C	0.908747
3	542896	G	C	.					0.930594
3	553010	C	G	missense	PVP01_0312700	PVP01_0312700	54F>54L	553010C>G	0.93631
4	308265	C	G	intron	CDPK1				0.902433
4	427365	C	A	.					0.933689
4	652108	G	C	missense	P230p	PVP01_0415900	158L>158V	652108G>C	0.98542
5	574992	A	T	synonymous	PVP01_0513700	PVP01_0513700	24I	574992A>T	0.998831
5	685274	A	T	*missense	PVP01_0516500	PVP01_0516500	460D>460E	685274A>T	0.939088
5	941897	G	A	.					0.913281
5	1065815	G	T	missense	PVP01_0526300	PVP01_0526300	711S>711R	1065815G>T	0.90156
6	203676	A	T	missense	PVP01_0604900	PVP01_0604900	298N>298K	203676A>T	0.907944
6	203682	C	T	synonymous	PVP01_0604900	PVP01_0604900	296R	203682C>T	0.941023
6	286430	C	G	synonymous	PVP01_0606900	PVP01_0606900	1771L	286430C>G	0.920247
6	468862	C	T	missense	PVP01_0610600	PVP01_0610600	235L>235I	468862C>T+468864G>T	0.903611
6	582427	G	C	splice_region	PVP01_0613700	PVP01_0613700			0.951656
6	665452	G	A	missense	PVP01_0615800	PVP01_0615800	192A>192T	665452G>A	0.947328
6	665510	G	T	missense	PVP01_0615800	PVP01_0615800	211R>211L	665510G>T	0.958594
6	667777	T	A	.					0.961145
6	668295	C	T	missense	P28	PVP01_0616000	87D>87N	668295C>T	0.957899
6	669053	A	G	.					0.988054
6	670673	G	A	missense	PVP01_0616100	PVP01_0616100	130T>130I	670673G>A	0.956994
6	674658	C	T	.					0.944536
7	747983	G	A	synonymous	PVP01_0716800	PVP01_0716800	574K	747983G>A	0.982149
7	747984	G	A	missense	PVP01_0716800	PVP01_0716800	575G>575S	747984G>A	0.982149
8	556253	G	A	missense	PVP01_0813100	PVP01_0813100	150S>150N	556253G>A	0.965517
8	829137	G	C	missense	PVP01_0818900	PVP01_0818900	657D>657H	829137G>C	0.925952
8	878316	T	C	synonymous	Cap380	PVP01_0819800	3375D	878316T>C	0.902605
8	879514	T	C	.					0.923836
8	1051697	T	C	missense	FNT	PVP01_0823500	252V>252A	1051697T>C	0.913174
8	1255798	T	C	synonymous	PVP01_0828900	PVP01_0828900	1014N	1255798T>C	0.926334
8	1546424	C	G	missense	PVP01_0836700	PVP01_0836700	489E>489Q	1546424C>G	0.912393
9	395581	C	A	synonymous	PVP01_0907400	PVP01_0907400	404P	395581C>A	0.905409
9	582923	A	G	missense	PVP01_0912400	PVP01_0912400	340R>340G	582923A>G	0.903448
9	826837	C	G	.					0.983604
9	878674	C	G	missense	PVP01_0920200	PVP01_0920200	517G>517A	878674C>G	0.966926
9	892855	G	C	missense	PVP01_0920500	PVP01_0920500	1053Q>1053H	892855G>C	0.972531
9	1062948	C	T	synonymous	CDPK7	PVP01_0923700	1425Y	1062948C>T	0.981905
9	1138842	G	C	missense	PVP01_0925500	PVP01_0925500	875K>875N	1138842G>C	0.946152
9	1155592	C	G	missense	mtRNAP	PVP01_0926000	790L>790V	1155592C>G	0.901744
9	1179972	C	A	missense	ATG7	PVP01_0926800	799V>799L	1179972C>A	0.932272
9	1198207	T	C	.					0.972396
9	1199491	C	T	missense	PVP01_0927300	PVP01_0927300	572E>572K	1199491C>T	0.98009
9	1325149	G	A	.					0.965334
9	1404621	G	A	synonymous	PVP01_0932800	PVP01_0932800	42S	1404621G>A	0.902473
9	1726492	C	T	.					0.937025
9	1728961	C	T	.					0.995687
9	1729971	G	C	.					0.996359
9	1730454	G	C	.					0.929572
10	753644	G	A	.					0.918477
10	1229415	A	T	missense	ALP2b	PVP01_1028800	332N>332K	1229415A>T	0.955999
11	672853	G	A	.					0.90844
11	985249	C	T	.					0.927048
11	1075389	G	A	missense	PVP01_1124700	PVP01_1124700	404E>404K	1075389G>A	0.920799
11	1172475	C	T	missense	ApiAP2	PVP01_1126600	764P>764L	1172475C>T	0.912423
11	1190787	G	C	intron	PVP01_1126900				0.95238
11	1246228	T	A	.					0.986413
11	1246557	C	G	.					0.989896
11	1253949	G	A	.					0.979871
11	1256157	A	G	synonymous	MSP10	PVP01_1129100	145A	1256157A>G	0.990139
11	1261039	T	G	.					0.997554
11	1262951	G	A	missense	PVP01_1129400	PVP01_1129400	20P>20S	1262951G>A	0.965648
11	1265741	A	T	missense	PVP01_1129500	PVP01_1129500	236N>236F	1265740A>T+1265741A>T	0.997551
11	1265741	A	T	missense	PVP01_1129500	PVP01_1129500	236N>236I	1265741A>T	0.997551
11	1272806	G	A	missense	PVP01_1129700	PVP01_1129700	1074E>1074K	1272806G>A	0.98554
11	1276259	A	T	missense	PVP01_1129700	PVP01_1129700	2225T>2225S	1276259A>T	0.992816
11	1281911	G	A	synonymous	PVP01_1129900	PVP01_1129900	159D	1281911G>A	0.939999
11	1283422	G	A	synonymous	ACS12	PVP01_1130000	57E	1283422G>A	0.913339
11	1321844	A	G	intron	GPI1				0.933796
11	1395450	C	A	missense	TLP	PVP01_1132600	1232G>1232V	1395450C>A	0.933525
11	1400059	G	C	.					0.916168
11	1440215	G	T	.					0.983608
11	1448703	G	C	synonymous	PVP01_1133700	PVP01_1133700	1616L	1448703G>C	0.992726
11	1448967	C	T	synonymous	PVP01_1133700	PVP01_1133700	1704D	1448967C>T	0.961458
11	1451843	T	A	intron	PVP01_1133700				0.970556
11	1474601	T	C	.					0.970331
11	1483830	A	G	missense	PVP01_1134800	PVP01_1134800	579K>579R	1483830A>G	0.974619
11	1489148	T	C	missense	NAR1	PVP01_1134900	793V>793A	1489148T>C	0.954257
11	1514101	T	C	missense	ApiAP2	PVP01_1135300	319N>319D	1514101T>C	0.961547
11	1548390	A	T	.					0.941292
11	1557314	C	A	missense	P12	PVP01_1136400	125N>125K	1557314C>A	0.935174
11	1625978	G	A	missense	SPT5	PVP01_1138300	418A>418T	1625978G>A	0.917057
11	1688420	C	T	missense	PVP01_1139900	PVP01_1139900	5662A>5662T	1688420C>T	0.903895
11	1695821	A	T	missense	PVP01_1139900	PVP01_1139900	3195F>3195I	1695821A>T	0.94128
12	98194	G	T	missense	PVP01_1202300	PVP01_1202300	202D>202Y	98194G>T	0.940956
12	303164	C	T	.					0.925288
12	314694	G	C	synonymous	TOP3	PVP01_1207700	369L	314694G>C	0.950145
12	321295	G	A	.					0.996452
12	323603	C	T	missense	P47	PVP01_1208000	24L>24F	323603C>T	0.996481
12	323611	A	G	synonymous	P47	PVP01_1208000	26T	323611A>G	0.997652
12	323612	G	A	missense	P47	PVP01_1208000	27E>27K	323612G>A	0.956778
12	327355	C	A	missense	P48/45	PVP01_1208100	250N>250K	327355C>A	0.901433
12	327858	G	A	missense	P48/45	PVP01_1208100	418R>418K	327858G>A	0.997668
12	329689	G	A	synonymous	PVP01_1208200	PVP01_1208200	179K	329689G>A	0.959144
12	338808	G	A	synonymous	PVP01_1208400	PVP01_1208400	3664C	338808G>A	0.992813
12	362687	G	A	.					0.944988
12	367955	G	A	.					0.900331
12	398922	A	T	intron	TRX2				0.937101
12	424886	A	T	missense	PVP01_1210400	PVP01_1210400	195R>195W	424886A>T	0.989535
12	457790	C	T	.					0.906108
12	467311	C	A	synonymous	PVP01_1211000	PVP01_1211000	2447V	467311C>A	0.900469
12	469258	C	T	synonymous	PVP01_1211000	PVP01_1211000	3096N	469258C>T	0.906839
12	524330	T	A	missense	ApiAP2	PVP01_1211900	872M>872K	524330T>A	0.922757
12	652477	T	C	.					0.909435
12	770010	A	C	synonymous	TRAP	PVP01_1218700	350A	770010A>C	0.95335
12	1521747	T	C	missense	PVP01_1238400	PVP01_1238400	152I>152V	1521747T>C	0.914547
12	1591524	C	T	synonymous	PVP01_1239800	PVP01_1239800	64G	1591524C>T	0.930256
12	1591642	C	A	missense	PVP01_1239800	PVP01_1239800	25S>25I	1591642C>A	0.935878
12	1592724	C	A	.					0.923203
12	2127660	C	T	.					0.99152
13	331256	G	T	.					0.90133
13	335184	C	T	missense	CRMP3	PVP01_1307300	863S>863F	335184C>T	0.914863
13	336962	G	A	missense	CRMP3	PVP01_1307300	1456V>1456M	336962G>A	0.992209
13	337753	A	C	missense	CRMP3	PVP01_1307300	1719K>1719N	337753A>C	0.998728
13	821484	G	C	missense	SYN11	PVP01_1317500	229R>229T	821484G>C	0.907139
13	1045555	C	G	missense	PVP01_1323200	PVP01_1323200	151A>151G	1045555C>G	0.940623
13	1169523	A	G	.					0.952526
13	1551996	C	T	.					0.920725
13	1580838	A	T	missense	PVP01_1336500	PVP01_1336500	2198T>2198S	1580838A>T	0.942614
14	556784	C	G	*missense	PVP01_1412600	PVP01_1412600	343I>343M	556784C>G	0.912399
14	762736	G	A	.					0.978863
14	768196	C	T	missense	PVP01_1417600	PVP01_1417600	21S>21F	768196C>T	0.917863
14	934893	C	A	missense	PVP01_1421500	PVP01_1421500	1389L>1389I	934893C>A	0.951479
14	1313512	A	G	intron	JmjC1				0.998739
14	1319511	G	A	missense	PVP01_1430500	PVP01_1430500	403E>403K	1319511G>A	0.908798
14	1322275	C	A	missense	PVP01_1430500	PVP01_1430500	1067L>1067I	1322275C>A	0.986229
14	1354320	T	A	missense	PVP01_1431000	PVP01_1431000	74H>74Q	1354320T>A	0.91254
14	1624579	G	A	.					0.932625
14	1818379	C	G	missense	PVP01_1441700	PVP01_1441700	1531G>1531R	1818379C>G	0.922012
14	1869272	A	G	synonymous	PVP01_1442900	PVP01_1442900	63Y	1869272A>G	0.943637
14	2221345	A	G	.					0.900706
14	2258206	C	T	synonymous	AARP1	PVP01_1451700	2330H	2258206C>T	0.913741
14	2416947	T	G	missense	PVP01_1455600	PVP01_1455600	464N>464H	2416947T>G	0.903222
14	2595663	C	T	.					0.919279
14	2662513	G	T	synonymous	PVP01_1461600	PVP01_1461600	521R	2662513G>T	0.97041
14	2662867	T	A	missense	PVP01_1461600	PVP01_1461600	403I>403L	2662867T>A	0.972793
14	2663010	C	A	missense	PVP01_1461600	PVP01_1461600	355S>355I	2663010C>A	0.934976
14	2663285	C	A	missense	PVP01_1461600	PVP01_1461600	263K>263N	2663285C>A	0.927961

## Sheet: S5 Table
S5 Table. Highly differentiating SNPs (FST>0.8) separating Brazillian isolates (n = 111) from the South American population (n = 192)
Allele counts are given where 0 = reference allele, 0.5 = mixed call of reference and alternative, 1 = alternative allele, NA = missing data at this position.
Chromosome	Position	Ref	Alt	Effect	Gene name	Gene ID	Amino acid change	Nucleotide change	Fst	Brazil Allele count (N = 111)
PvP01_01_v1	663102	C	G	intron	PVP01_0114800	PVP01_0114800	NA	NA	0.852314	1(48),NA(42),0(20),0.5(1)
PvP01_01_v1	716831	A	T	missense	PVP01_0116000	PVP01_0116000	4344L>4344M	716831A>T	0.858734	1(86),0(14),NA(7),0.5(4)
PvP01_02_v1	377716	C	A	missense	PVP01_0209100	PVP01_0209100	590G>590V	377716C>A	0.868837	1(63),0(33),NA(15)
PvP01_03_v1	741751	G	C	.	NA	NA	NA	NA	0.852014	1(82),0(18),NA(8),0.5(3)
PvP01_04_v1	530215	T	C	missense	PVP01_0412900	PVP01_0412900	299E>299G	530215T>C	0.859607	1(71),0(26),NA(11),0.5(3)
PvP01_05_v1	440493	T	C	missense	NT2	PVP01_0509900	117F>117S	440493T>C	0.874857	1(84),0(22),NA(4),0.5(1)
PvP01_05_v1	541403	C	T	.	NA	NA	NA	NA	0.818885	1(63),0(34),NA(12),0.5(2)
PvP01_05_v1	572521	G	T	.	NA	NA	NA	NA	0.837211	1(66),0(28),NA(16),0.5(1)
PvP01_05_v1	574671	C	T	synonymous	PVP01_0513700	PVP01_0513700	131L	574671C>T	0.858916	1(88),0(17),0.5(4),NA(2)
PvP01_05_v1	943211	C	A	.	NA	NA	NA	NA	0.864798	1(56),0(34),NA(20),0.5(1)
PvP01_05_v1	1014612	G	C	.	NA	NA	NA	NA	0.869766	NA(108),0(2),1(1)
PvP01_05_v1	1072450	T	G	intron	PUF2	PVP01_0526500	NA	NA	0.802193	1(86),NA(19),0(5),0.5(1)
PvP01_06_v1	179243	A	T	missense	PVP01_0604500	PVP01_0604500	441L>441M	179243A>T	0.834752	1(70),NA(26),0(14),0.5(1)
PvP01_06_v1	248302	A	C	.	NA	NA	NA	NA	0.812195	1(57),0(27),NA(25),0.5(2)
PvP01_06_v1	334452	A	T	.	NA	NA	NA	NA	0.812948	1(66),NA(40),0(5)
PvP01_07_v1	360367	A	C	missense	PVP01_0706700	PVP01_0706700	544K>544Q	360367A>C	0.814614	1(65),0(38),0.5(6),NA(2)
PvP01_07_v1	440429	G	A	synonymous	PVP01_0708600	PVP01_0708600	112L	440429G>A	0.812197	1(52),0(46),NA(11),0.5(2)
PvP01_07_v1	649695	A	G	.	NA	NA	NA	NA	0.809879	1(80),NA(20),0(10),0.5(1)
PvP01_08_v1	461251	C	A	.	NA	NA	NA	NA	0.820703	1(50),NA(31),0(29),0.5(1)
PvP01_08_v1	462131	T	G	.	NA	NA	NA	NA	0.82776	NA(50),1(31),0(30)
PvP01_08_v1	1195569	A	G	synonymous	PVP01_0827200	PVP01_0827200	226K	1195569A>G	0.805411	1(81),0(22),NA(5),0.5(3)
PvP01_08_v1	1510168	C	T	.	NA	NA	NA	NA	0.81788	NA(65),1(46)
PvP01_08_v1	1519458	G	T	.	NA	NA	NA	NA	0.807491	1(70),NA(41)
PvP01_09_v1	553923	C	T	intron	VPS35	PVP01_0911300	NA	NA	0.801111	1(73),0(27),NA(8),0.5(3)
PvP01_09_v1	1366817	C	G	missense	SR1	PVP01_0931900	236E>236Q	1366817C>G	0.83248	1(75),0(23),NA(10),0.5(3)
PvP01_09_v1	1797351	G	A	.	NA	NA	NA	NA	0.826417	1(80),0(22),NA(5),0.5(4)
PvP01_09_v1	1943582	G	T	.	NA	NA	NA	NA	0.801676	1(72),0(25),NA(11),0.5(3)
PvP01_10_v1	256817	C	A	.	NA	NA	NA	NA	0.873925	1(74),NA(20),0(17)
PvP01_10_v1	286019	T	A	.	NA	NA	NA	NA	0.841663	1(82),0(23),NA(5),0.5(1)
PvP01_10_v1	301677	A	G	.	NA	NA	NA	NA	0.891889	1(76),0(17),NA(16),0.5(2)
PvP01_10_v1	306039	G	T	.	NA	NA	NA	NA	0.855725	1(65),0(31),NA(10),0.5(5)
PvP01_10_v1	371891	T	C	.	NA	NA	NA	NA	0.903163	1(87),0(17),0.5(5),NA(2)
PvP01_10_v1	385010	T	C	.	NA	NA	NA	NA	0.825556	1(52),0(44),NA(13),0.5(2)
PvP01_10_v1	481636	C	T	missense	MDR1	PVP01_1010900	500D>500N	481636C>T	0.921208	1(79),0(22),NA(6),0.5(4)
PvP01_10_v1	490615	C	G	missense	PVP01_1011000	PVP01_1011000	842G>842A	490615C>G	0.818444	1(64),0(29),NA(13),0.5(5)
PvP01_10_v1	1111675	T	A	.	NA	NA	NA	NA	0.853279	1(47),0(33),NA(31)
PvP01_10_v1	1122429	G	A	synonymous	TPT	PVP01_1025700	255A	1122429G>A	0.803377	1(64),0(39),NA(5),0.5(3)
PvP01_10_v1	1133901	C	T	.	NA	NA	NA	NA	0.844972	1(54),0(38),NA(18),0.5(1)
PvP01_10_v1	1153322	C	T	.	NA	NA	NA	NA	0.831507	NA(40),1(37),0(34)
PvP01_11_v1	377942	G	T	synonymous	PVP01_1109500	PVP01_1109500	328G	377942G>T	0.839499	1(73),0(31),NA(5),0.5(2)
PvP01_11_v1	915559	G	T	missense	PK4	PVP01_1121300	1694T>1694N	915559G>T	0.839191	1(88),0(17),NA(4),0.5(2)
PvP01_11_v1	965497	T	C	.	NA	NA	NA	NA	0.848	1(57),0(41),NA(12),0.5(1)
PvP01_11_v1	967548	G	C	.	NA	NA	NA	NA	0.856445	1(66),0(37),NA(5),0.5(3)
PvP01_11_v1	1327521	G	T	.	NA	NA	NA	NA	0.801094	1(98),0(6),NA(6),0.5(1)
PvP01_12_v1	649263	C	T	.	NA	NA	NA	NA	0.808474	1(72),0(28),NA(7),0.5(4)
PvP01_12_v1	1187189	T	G	.	NA	NA	NA	NA	0.844182	1(68),0(24),NA(17),0.5(2)
PvP01_12_v1	1523526	A	G	.	NA	NA	NA	NA	0.826027	1(67),0(34),NA(9),0.5(1)
PvP01_12_v1	1618925	A	G	missense	ApiAP2	PVP01_1250900	123I>123V	1618925A>G	0.867577	1(87),0(15),NA(8),0.5(1)
PvP01_12_v1	1621163	C	G	missense	ApiAP2	PVP01_1250900	869R>869G	1621163C>G	0.895036	1(94),NA(9),0(6),0.5(2)
PvP01_12_v1	1701637	C	T	synonymous	PVP01_1241700	PVP01_1241700	820S	1701637C>T	0.809855	1(60),0(40),0.5(6),NA(5)
PvP01_12_v1	1860075	C	T	missense	PVP01_1245000	PVP01_1245000	1553A>1553T	1860075C>T	0.853266	1(83),0(21),0.5(4),NA(3)
PvP01_12_v1	2424762	A	G	missense	PVP01_1258700	PVP01_1258700	979K>979R	2424762A>G	0.800613	1(88),0(13),NA(7),0.5(3)
PvP01_12_v1	2721219	T	A	synonymous	FACT-S	PVP01_1265600	31R	2721219T>A	0.835397	1(74),0(27),NA(8),0.5(2)
PvP01_13_v1	322323	C	T	synonymous	PVP01_1307200	PVP01_1307200	1404F	322323C>T	0.802792	1(70),NA(32),0(9)
PvP01_13_v1	336738	C	T	missense	CRMP3	PVP01_1307300	1381P>1381L	336738C>T	0.814964	1(83),NA(24),0(4)
PvP01_13_v1	809067	G	A	missense	PVP01_1317200	PVP01_1317200	1086R>1086Q	809067G>A	0.875779	1(76),0(23),NA(9),0.5(3)
PvP01_13_v1	810706	G	A	missense	PVP01_1317200	PVP01_1317200	1578G>1578D	810706G>A	0.849214	1(75),0(28),0.5(5),NA(3)
PvP01_13_v1	810706	G	A	splice_region	PVP01_1317200	PVP01_1317200	NA	NA	0.849214	1(75),0(28),0.5(5),NA(3)
PvP01_13_v1	818665	T	C	missense	PVP01_1317400	PVP01_1317400	39K>39E	818665T>C	0.876322	1(67),0(32),NA(12)
PvP01_13_v1	827933	G	A	.	NA	NA	NA	NA	0.8365	1(61),0(28),NA(21),0.5(1)
PvP01_13_v1	914350	G	A	intron	PVP01_1320100	PVP01_1320100	NA	NA	0.826523	1(64),0(25),NA(21),0.5(1)
PvP01_13_v1	1035368	A	T	missense	ABCG2	PVP01_1322800	457K>457M	1035368A>T	0.80736	1(104),NA(6),0.5(1)
PvP01_13_v1	1209703	C	G	missense	GlyRS	PVP01_1328500	75A>75P	1209703C>G	0.802047	1(56),0(36),NA(17),0.5(2)
PvP01_13_v1	1235727	T	C	.	NA	NA	NA	NA	0.902074	1(92),NA(11),0(8)
PvP01_13_v1	1803167	G	A	.	NA	NA	NA	NA	0.813397	1(69),0(35),NA(7)
PvP01_14_v1	115657	A	G	missense	RBP2a	PVP01_1402400	719K>719E	115657A>G	0.815252	1(45),0(43),NA(22),0.5(1)
PvP01_14_v1	121415	A	C	.	NA	NA	NA	NA	0.83404	1(47),0(34),NA(27),0.5(3)
PvP01_14_v1	1690445	C	T	intron	PVP01_1439600	PVP01_1439600	NA	NA	0.80084	1(77),0(29),NA(3),0.5(2)
PvP01_14_v1	1748109	G	T	.	NA	NA	NA	NA	0.810328	1(45),0(42),NA(21),0.5(3)
PvP01_14_v1	2145037	A	T	.	NA	NA	NA	NA	0.924846	NA(67),1(36),0(8)
PvP01_14_v1	2151758	G	A	.	NA	NA	NA	NA	0.904335	1(88),0(13),0.5(6),NA(4)
PvP01_14_v1	2153846	G	T	missense	PVP01_1449600	PVP01_1449600	1581P>1581T	2153846G>T	0.819992	1(91),0(11),NA(6),0.5(3)
PvP01_14_v1	2768649	G	A	missense	PVP01_1464600	PVP01_1464600	314M>314I	2768649G>A	0.806476	1(90),NA(13),0(8)
PvP01_14_v1	2864180	C	T	synonymous	G377	PVP01_1467200	1276K	2864180C>T	0.819134	1(59),0(37),NA(13),0.5(2)
PvP01_14_v1	2864300	T	C	synonymous	G377	PVP01_1467200	1236K	2864300T>C	0.81185	0(93),1(14),0.5(3),NA(1)
PvP01_14_v1	2869957	T	C	.	NA	NA	NA	NA	0.818498	1(73),NA(19),0(17),0.5(2)
PvP01_14_v1	2887017	C	T	missense	PVP01_1467700	PVP01_1467700	33A>33T	2887017C>T	0.829969	1(73),0(26),NA(9),0.5(3)
PvP01_14_v1	2900393	C	T	.	NA	NA	NA	NA	0.928941	1(88),NA(14),0(9)
PvP01_14_v1	2904040	T	A	.	NA	NA	NA	NA	0.817702	1(70),0(32),NA(8),0.5(1)
PvP01_14_v1	2915258	G	A	.	NA	NA	NA	NA	0.82004	1(81),NA(20),0(9),0.5(1)

## Sheet: S6 Table.
S6 Table. Highly differentiating SNPs (FST>0.95) separating Brazillian isolates (n = 111) from each country within South America (pairwise)
Allele counts are given where 0 = reference allele, 0.5 = mixed call of reference and alternative, 1 = alternative allele, NA = missing data at this position.
Comparison	chr	pos	ref	alt	Effect	Gene name	Amino acid change	Nucleotide change	Fst	Allele count Brazil (n = 111)	Allele count comparison country
Brazil VS Colombia	PvP01_08_v1	1508825	A	G	missense	CSP	38N>38G	1508825A>G+1508826A>G	1	0(95),NA(16)	1(31),NA(3)
Brazil VS Colombia	PvP01_08_v1	1508826	A	G	missense	CSP	38N>38G	1508825A>G+1508826A>G	1	0(95),NA(16)	1(31),NA(3)
Brazil VS Colombia	PvP01_08_v1	1510168	C	T	.	NA	NA	NA	1	NA(65),1(46)	0(31),NA(3)
Brazil VS Colombia	PvP01_14_v1	2043057	A	G	intron	PVP01_1447100	NA	NA	1	NA(105),0(6)	NA(33),1(1)
Brazil VS Colombia	PvP01_08_v1	1507050	G	T	.	NA	NA	NA	0.990124	1(68),NA(42),0.5(1)	0(33),NA(1)
Brazil VS Colombia	PvP01_13_v1	1034369	T	A	missense	ABCG2	124M>124Q	1034368A>C+1034369T>A	0.985692	0(110),NA(1)	1(33),0(1)
Brazil VS Colombia	PvP01_07_v1	496565	C	T	missense	CRMP1	407L>407F	496565C>T	0.985364	0(103),NA(7),1(1)	1(34)
Brazil VS Colombia	PvP01_07_v1	496547	G	C	missense	CRMP1	401V>401L	496547G>C	0.985256	0(102),NA(8),1(1)	1(34)
Brazil VS Colombia	PvP01_13_v1	1938055	G	C	missense	PVP01_1344100	33G>33A	1938055G>C	0.98392	0(107),NA(4)	1(22),NA(11),0(1)
Brazil VS Colombia	PvP01_13_v1	1035259	C	T	missense	ABCG2	421L>421F	1035259C>T	0.978212	0(108),NA(2),0.5(1)	1(33),0(1)
Brazil VS Colombia	PvP01_13_v1	1035368	A	T	missense	ABCG2	457K>457M	1035368A>T	0.977584	1(104),NA(6),0.5(1)	0(33),1(1)
Brazil VS Colombia	PvP01_13_v1	1036067	A	G	*missense	ABCG2	690H>690R	1036067A>G	0.97052	0(108),NA(3)	1(32),0(2)
Brazil VS Colombia	PvP01_14_v1	2697430	G	A	missense	PVP01_1462600	372S>372N	2697430G>A	0.961571	0(100),NA(9),0.5(1),1(1)	1(33),0(1)
Brazil VS Colombia	PvP01_14_v1	2906043	C	T	missense	PVP01_1468200	77T>77I	2906043C>T	0.95087	0(104),1(3),NA(3),0.5(1)	1(34)
Brazil VS Mexico	PvP01_14_v1	1049964	C	G	synonymous	PNPase	10G	1049964C>G	1	1(104),NA(7)	0(20)
Brazil VS Mexico	PvP01_14_v1	1693799	C	T	.	NA	NA	NA	1	0(109),NA(2)	1(20)
Brazil VS Mexico	PvP01_13_v1	1231937	C	G	missense	GR	80A>80G	1231937C>G	0.992212	0(108),NA(2),0.5(1)	1(20)
Brazil VS Mexico	PvP01_13_v1	1035368	A	T	missense	ABCG2	457K>457M	1035368A>T	0.991961	1(104),NA(6),0.5(1)	0(20)
Brazil VS Mexico	PvP01_04_v1	434194	G	A	synonymous	PVP01_0410600	1221S	434194G>A	0.984589	0(110),1(1)	1(20)
Brazil VS Mexico	PvP01_13_v1	1034369	T	A	missense	ABCG2	124M>124Q	1034368A>C+1034369T>A	0.983811	0(110),NA(1)	1(19),0(1)
Brazil VS Mexico	PvP01_14_v1	1554295	G	C	missense	PVP01_1437000	442A>442G	1554295G>C	0.983811	0(110),NA(1)	1(19),0(1)
Brazil VS Mexico	PvP01_12_v1	2093206	T	C	synonymous	PVP01_1251200	68G	2093206T>C	0.983686	0(109),NA(2)	1(19),0(1)
Brazil VS Mexico	PvP01_14_v1	1685572	G	A	intron	PVP01_1439400	NA	NA	0.983686	0(109),NA(2)	1(19),0(1)
Brazil VS Mexico	PvP01_13_v1	1036067	A	G	*missense	ABCG2	690H>690R	1036067A>G	0.983558	0(108),NA(3)	1(19),0(1)
Brazil VS Mexico	PvP01_11_v1	1548740	G	T	.	NA	NA	NA	0.983439	1(101),NA(9),0(1)	0(20)
Brazil VS Mexico	PvP01_09_v1	1783999	T	C	.	NA	NA	NA	0.983429	0(107),NA(4)	1(19),0(1)
Brazil VS Mexico	PvP01_12_v1	2091196	A	T	.	NA	NA	NA	0.983028	0(104),NA(7)	1(19),0(1)
Brazil VS Mexico	PvP01_11_v1	914852	T	A	missense	PK4	1930S>1930C	914852T>A	0.98275	0(102),NA(9)	1(19),0(1)
Brazil VS Mexico	PvP01_12_v1	2945024	C	A	.	NA	NA	NA	0.982462	0(100),NA(11)	1(19),0(1)
Brazil VS Mexico	PvP01_12_v1	2330891	T	C	.	NA	NA	NA	0.9817	1(95),NA(16)	0(19),1(1)
Brazil VS Mexico	PvP01_13_v1	1035259	C	T	missense	ABCG2	421L>421F	1035259C>T	0.975177	0(108),NA(2),0.5(1)	1(19),0(1)
Brazil VS Mexico	PvP01_01_v1	724793	T	G	missense	PVP01_0116000	1690I>1690L	724793T>G	0.97402	1(94),NA(15),0(1),0.5(1)	0(20)
Brazil VS Mexico	PvP01_02_v1	669049	G	T	.	NA	NA	NA	0.9671	0(110),1(1)	1(19),0(1)
Brazil VS Mexico	PvP01_12_v1	614088	G	A	missense	PVP01_1214400	310G>310R	614088G>A	0.966662	0(111)	1(18),0(2)
Brazil VS Mexico	PvP01_11_v1	1952727	C	G	synonymous	PVP01_1145700	154T	1952727C>G	0.96659	0(108),NA(2),1(1)	1(19),0(1)
Brazil VS Mexico	PvP01_11_v1	943048	A	G	synonymous	PVP01_1121400	5135T	943048A>G	0.966154	0(109),NA(2)	1(18),0(2)
Brazil VS Mexico	PvP01_12_v1	153050	C	T	intron	PVP01_1203700	NA	NA	0.966154	0(109),NA(2)	1(18),0(2)
Brazil VS Mexico	PvP01_12_v1	2279399	C	G	.	NA	NA	NA	0.966154	0(109),NA(2)	1(18),0(2)
Brazil VS Mexico	PvP01_10_v1	358652	G	A	.	NA	NA	NA	0.966064	0(106),NA(4),1(1)	1(19),0(1)
Brazil VS Mexico	PvP01_13_v1	360018	T	C	.	NA	NA	NA	0.966064	0(106),NA(4),1(1)	1(19),0(1)
Brazil VS Mexico	PvP01_01_v1	903246	A	C	missense	PVP01_0119600	113K>113Q	903246A>C	0.965894	0(108),NA(3)	1(18),0(2)
Brazil VS Mexico	PvP01_02_v1	473659	T	C	missense	NT4	180I>180T	473659T>C	0.965894	0(108),NA(3)	1(18),0(2)
Brazil VS Mexico	PvP01_05_v1	789400	G	A	synonymous	PVP01_0519000	874R	789400G>A	0.965894	0(108),NA(3)	1(18),0(2)
Brazil VS Mexico	PvP01_05_v1	789671	T	C	.	NA	NA	NA	0.965894	0(108),NA(3)	1(18),0(2)
Brazil VS Mexico	PvP01_12_v1	128261	G	A	synonymous	IMC1f	1250D	128261G>A	0.965894	0(108),NA(3)	1(18),0(2)
Brazil VS Mexico	PvP01_11_v1	384043	C	T	missense	PVP01_1109600	958E>958K	384043C>T	0.96563	0(107),NA(4)	1(18),0(2)
Brazil VS Mexico	PvP01_14_v1	1277382	C	T	synonymous	DBP1	569R	1277382C>T	0.96563	0(107),NA(4)	1(18),0(2)
Brazil VS Mexico	PvP01_08_v1	756862	G	A	missense	PVP01_0817500	36S>36N	756862G>A	0.965521	0(104),NA(6),1(1)	1(19),0(1)
Brazil VS Mexico	PvP01_10_v1	498057	G	C	intron	BUD31	NA	NA	0.965362	0(106),NA(5)	1(18),0(2)
Brazil VS Mexico	PvP01_10_v1	1127350	C	A	intron	PVP01_1025800	NA	NA	0.965362	0(106),NA(5)	1(18),0(2)
Brazil VS Mexico	PvP01_11_v1	948283	C	A	missense	PVP01_1121400	6880S>6880R	948283C>A	0.965362	0(106),NA(5)	1(18),0(2)
Brazil VS Mexico	PvP01_13_v1	1557856	C	A	.	NA	NA	NA	0.965362	0(106),NA(5)	1(18),0(2)
Brazil VS Mexico	PvP01_08_v1	715661	G	A	.	NA	NA	NA	0.96509	0(105),NA(6)	1(18),0(2)
Brazil VS Mexico	PvP01_09_v1	1738609	G	A	missense	PVP01_0939900	1452R>1452H	1738609G>A	0.96509	1(105),NA(6)	0(18),1(2)
Brazil VS Mexico	PvP01_11_v1	1662274	T	C	synonymous	PVP01_1139300	1123L	1662274T>C	0.96509	0(105),NA(6)	1(18),0(2)
Brazil VS Mexico	PvP01_14_v1	1277438	T	G	synonymous	DBP1	551R	1277438T>G	0.96509	1(105),NA(6)	0(18),1(2)
Brazil VS Mexico	PvP01_14_v1	2903440	A	T	.	NA	NA	NA	0.96509	0(105),NA(6)	1(18),0(2)
Brazil VS Mexico	PvP01_05_v1	420002	C	G	.	NA	NA	NA	0.964814	0(104),NA(7)	1(18),0(2)
Brazil VS Mexico	PvP01_05_v1	1092910	C	A	missense	PVP01_0526800	2399D>2399E	1092910C>A	0.964814	0(104),NA(7)	1(18),0(2)
Brazil VS Mexico	PvP01_07_v1	778321	T	G	.	NA	NA	NA	0.964533	0(103),NA(8)	1(18),0(2)
Brazil VS Mexico	PvP01_09_v1	1741068	A	G	.	NA	NA	NA	0.964248	0(102),NA(9)	1(18),0(2)
Brazil VS Mexico	PvP01_10_v1	1152398	A	G	.	NA	NA	NA	0.964121	1(90),NA(19),0(2)	0(20)
Brazil VS Mexico	PvP01_01_v1	903137	A	C	missense	PVP01_0119600	76L>76F	903137A>C	0.963663	0(100),NA(11)	1(18),0(2)
Brazil VS Mexico	PvP01_08_v1	691807	A	T	.	NA	NA	NA	0.963663	0(100),NA(11)	1(18),0(2)
Brazil VS Mexico	PvP01_10_v1	1243719	C	A	missense	PVP01_1029000	424P>424T	1243719C>A	0.962911	0(107),NA(4)	1(13),NA(5),0(2)
Brazil VS Mexico	PvP01_14_v1	2930585	C	T	.	NA	NA	NA	0.962749	0(97),NA(14)	1(18),0(2)
Brazil VS Mexico	PvP01_01_v1	880382	G	T	.	NA	NA	NA	0.962434	0(96),NA(15)	1(18),0(2)
Brazil VS Mexico	PvP01_13_v1	334389	A	T	missense	CRMP3	598E>598M	334388G>A+334389A>T	0.961705	1(83),NA(26),0(2)	0(20)
Brazil VS Mexico	PvP01_11_v1	464698	C	A	intron	PIAS	NA	NA	0.959709	1(88),NA(23)	0(18),1(2)
Brazil VS Mexico	PvP01_09_v1	2057365	A	G	missense	PVP01_0947300	483M>483T	2057365A>G	0.955483	0(104),NA(6),0.5(1)	1(18),0(2)
Brazil VS Mexico	PvP01_12_v1	323599	A	C	missense	P47	22L>22F	323599A>C	0.955483	1(104),NA(6),0.5(1)	0(18),1(2)
Brazil VS Mexico	PvP01_12_v1	1233558	G	A	missense	VPS52	459S>459N	1233558G>A	0.955177	0(105),NA(5),0.5(1)	1(17),0(2),NA(1)
Brazil VS Mexico	PvP01_09_v1	1999453	G	A	.	NA	NA	NA	0.952874	0(104),NA(4),1(3)	1(20)
Brazil VS Mexico	PvP01_12_v1	2965686	T	C	missense	CRMP4	380K>380E	2965686T>C	0.952096	0(95),NA(15),0.5(1)	1(18),0(2)
Brazil VS Mexico	PvP01_14_v1	1271444	C	T	missense	PPPK-DHPS	205M>205I	1271444C>T	0.95173	1(101),NA(7),0(3)	0(20)
Brazil VS Mexico	PvP01_10_v1	1133886	C	A	.	NA	NA	NA	0.95053	0(98),NA(10),1(3)	1(20)
Brazil VS Panama	PvP01_06_v1	951011	A	T	.	NA	NA	NA	1	0(74),NA(37)	NA(32),1(14)
Brazil VS Panama	PvP01_09_v1	2125269	A	G	synonymous	MAEBL	1182E	2125269A>G	1	NA(109),0(2)	NA(45),1(1)
Brazil VS Panama	PvP01_10_v1	451770	T	G	.	NA	NA	NA	1	0(82),NA(29)	1(27),NA(19)
Brazil VS Panama	PvP01_12_v1	1050083	T	A	.	NA	NA	NA	1	NA(72),0(39)	NA(45),1(1)
Brazil VS Panama	PvP01_14_v1	1821993	G	A	missense	PVP01_1441700	326S>326L	1821993G>A	1	0(64),NA(47)	NA(43),1(3)
Brazil VS Panama	PvP01_08_v1	871297	C	A	missense	Cap380	1036H>1036N	871297C>A	0.984694	0(104),NA(7)	1(30),NA(15),0(1)
Brazil VS Panama	PvP01_05_v1	1117667	C	G	missense	PVP01_0527300	173D>173E	1117667C>G	0.983174	0(100),NA(11)	1(23),NA(22),0(1)
Brazil VS Panama	PvP01_05_v1	216818	C	T	.	NA	NA	NA	0.980351	0(81),NA(30)	1(24),NA(21),0(1)
Brazil VS Panama	PvP01_06_v1	957685	G	T	missense	PVP01_0623400	180C>180F	957685G>T	0.978627	0(76),NA(35)	NA(24),1(21),0(1)
Brazil VS Panama	PvP01_06_v1	998999	A	G	intron	PVP01_0624100	NA	NA	0.973251	0(66),NA(44),1(1)	NA(37),1(9)
Brazil VS Panama	PvP01_10_v1	497660	C	G	.	NA	NA	NA	0.971264	0(108),NA(3)	1(35),NA(9),0(2)
Brazil VS Panama	PvP01_02_v1	377350	T	C	missense	PVP01_0209100	712H>712R	377350T>C	0.969564	0(101),NA(10)	1(34),NA(10),0(2)
Brazil VS Panama	PvP01_10_v1	482473	C	A	missense	MDR1	221V>221L	482473C>A	0.967475	0(105),NA(6)	1(24),NA(20),0(2)
Brazil VS Panama	PvP01_06_v1	664965	T	A	synonymous	PVP01_0615800	29I	664965T>A	0.95805	0(109),1(1),NA(1)	1(39),NA(5),0(2)
Brazil VS Panama	PvP01_13_v1	413024	G	A	missense	ABCB7	19P>19L	413024G>A	0.957834	0(107),NA(3),1(1)	1(40),NA(4),0(2)
Brazil VS Panama	PvP01_05_v1	599077	G	C	synonymous	SRCAP	478L	599077G>C	0.956778	0(107),NA(4)	1(36),NA(7),0(3)
Brazil VS Panama	PvP01_10_v1	497657	A	T	.	NA	NA	NA	0.956686	0(108),NA(3)	1(35),NA(8),0(3)
Brazil VS Panama	PvP01_11_v1	1130395	T	G	synonymous	SUV3	235S	1130395T>G	0.956623	1(104),NA(6),0(1)	0(39),NA(5),1(2)
Brazil VS Panama	PvP01_02_v1	530263	C	T	synonymous	PVP01_0212400	2R	530263C>T	0.956103	0(106),NA(5)	1(35),NA(8),0(3)
Brazil VS Panama	PvP01_13_v1	823007	G	A	missense	ISC3	772R>772W	823007G>A	0.956103	0(106),NA(5)	1(35),NA(8),0(3)
Brazil VS Panama	PvP01_14_v1	2849071	C	A	missense	THO2	1975A>1975S	2849071C>A	0.956033	0(107),NA(3),1(1)	1(35),NA(9),0(2)
Brazil VS Panama	PvP01_11_v1	1057913	G	T	missense	PVP01_1124300	116N>116K	1057913G>T	0.955298	0(106),NA(5)	1(33),NA(10),0(3)
Brazil VS Panama	PvP01_14_v1	223101	C	T	missense	PVP01_1404700	6447G>6447D	223101C>T	0.954127	0(105),NA(6)	1(31),NA(12),0(3)
Brazil VS Panama	PvP01_14_v1	223110	T	A	missense	PVP01_1404700	6444Q>6444L	223110T>A	0.954127	0(105),NA(6)	1(31),NA(12),0(3)
Brazil VS Panama	PvP01_08_v1	1465539	A	G	synonymous	PVP01_0834700	2347V	1465539A>G	0.952802	1(83),NA(26),0(1),0.5(1)	0(26),NA(19),1(1)
Brazil VS Panama	PvP01_07_v1	496547	G	C	missense	CRMP1	401V>401L	496547G>C	0.95275	0(102),NA(8),1(1)	1(31),NA(13),0(2)
Brazil VS Panama	PvP01_07_v1	496565	C	T	missense	CRMP1	407L>407F	496565C>T	0.952157	0(103),NA(7),1(1)	1(29),NA(15),0(2)
Brazil VS Panama	PvP01_11_v1	500344	C	A	.	NA	NA	NA	0.950905	0(66),NA(43),1(2)	NA(32),1(14)
Brazil VS Panama	PvP01_11_v1	1705391	C	T	missense	PVP01_1139900	5A>5T	1705391C>T	0.950769	0(98),NA(13)	1(29),NA(14),0(3)
Brazil VS Peru	PvP01_05_v1	195410	C	T	synonymous	PVP01_0504500	1296P	195410C>T	1	NA(72),0(39)	NA(87),1(2)
Brazil VS Peru	PvP01_05_v1	1014687	A	T	.	NA	NA	NA	1	NA(110),1(1)	NA(84),0(5)
Brazil VS Peru	PvP01_05_v1	1014688	A	T	.	NA	NA	NA	1	NA(110),1(1)	NA(84),0(5)
Brazil VS Peru	PvP01_05_v1	1014689	A	T	.	NA	NA	NA	1	NA(110),1(1)	NA(84),0(5)
Brazil VS Peru	PvP01_14_v1	2043057	A	G	intron	PVP01_1447100	NA	NA	1	NA(105),0(6)	NA(88),1(1)

## Sheet: S7 Table
S7 Table. Highly differentiating (Fst >0.85) non-synonymous SNPs between assigned clades within Brazil
Comparison*	Chr	Pos	Ref	Alt	AA Change	Gene Name	Fst
1 VS 6	7	1218391	C	G	987A>987G	MSP1	1
1 VS 6	7	1218398	A	C	989E>989D	MSP1	1
1 VS 6	9	924599	C	G	686K>686N	PVP01_0921200	0.938179
1 VS 6	13	1811970	G	A	423D>423N	PVP01_1341100	0.918721
1 VS 6	14	1335832	G	C	2502G>2502A	PVP01_1430700	0.915141
1 VS 6	10	1102717	C	A	138L>138I	SSB	0.914094
1 VS 6	5	1014359	G	A	170D>170N	PVP01_0525000	0.910864
1 VS 6	7	1218441	A	T	1004I>1004F	MSP1	0.900908
1 VS 6	2	608108	G	A	857C>857Y	PVP01_0214300	0.893557
1 VS 6	6	957535	A	T	130K>130I	PVP01_0623400	0.89237
1 VS 6	9	1322105	C	A	10S>10R	PVP01_0930400	0.891203
1 VS 6	11	429273	G	A	1194A>1194V	PVP01_1110800	0.878344
1 VS 6	13	1406515	C	T	721P>721S	MCA3	0.876746
1 VS 6	6	482846	T	G	1650N>1650H	PVP01_0610700	0.875959
1 VS 6	14	1884457	A	C	1227T>1227H	PVP01_1443300	0.873678
1 VS 6	14	1884457	A	C	1227T>1227P	PVP01_1443300	0.873678
1 VS 6	13	1812447	A	G	582M>582V	PVP01_1341100	0.871426
1 VS 6	13	1812582	G	A	627G>627R	PVP01_1341100	0.871426
1 VS 6	3	214083	G	A	2256G>2256D	PVP01_0304000	0.86778
1 VS 6	5	928680	C	T	157D>157N	PVP01_0523000	0.86702
1 VS 6	8	901460	G	T	1087D>1087E	ABCI3	0.865553
1 VS 6	1	832361	G	T	1956P>1956T	PVP01_0118300	0.860412
1 VS 6	14	2351645	A	C	1405S>1405A	PVP01_1453900	0.858863
1 VS 6	2	551804	A	G	365V>365A	PVP01_0213200	0.85616
1 VS 6	3	251990	G	A	451P>451H	LISP2	0.855643
1 VS 6	3	251991	G	T	451P>451H	LISP2	0.855643
1 VS 6	5	886846	C	T	839S>839F	CRK3	0.854973
1 VS 6	13	1615972	T	C	1218V>1218A	PREX	0.854032
1 VS 6	9	1322086	A	G	4K>4R	PVP01_0930400	0.851129
1 VS 6	9	1322087	G	A	4K>4R	PVP01_0930400	0.851129
1 VS 7	7	1218391	C	G	987A>987G	MSP1	1
1 VS 7	7	1218398	A	C	989E>989D	MSP1	1
1 VS 7	2	608108	G	A	857C>857Y	PVP01_0214300	0.925926
1 VS 7	5	928617	C	T	178E>178K	PVP01_0523000	0.92
1 VS 7	5	928617	C	T	178E>178N	PVP01_0523000	0.92
1 VS 7	14	1881276	T	G	216H>216Q	PVP01_1443300	0.894515
1 VS 7	2	513991	G	T	2502A>2502E	PVP01_0212200	0.890704
1 VS 7	7	959051	G	C	233L>233V	PVP01_0722200	0.883759
1 VS 7	5	928680	C	T	157D>157N	PVP01_0523000	0.878832
1 VS 7	14	2090885	A	T	216M>216K	PVP01_1448100	0.877262
1 VS 7	13	1385683	G	C	1144G>1144R	PVP01_1332300	0.876556
1 VS 7	5	886711	C	A	794A>794E	CRK3	0.875
1 VS 7	5	886846	C	T	839S>839F	CRK3	0.873678
1 VS 7	13	1406515	C	T	721P>721S	MCA3	0.865532
1 VS 7	13	1811970	G	A	423D>423N	PVP01_1341100	0.862751
1 VS 7	13	1812582	G	A	627G>627R	PVP01_1341100	0.857323
1 VS 7	9	1515296	G	A	2052P>2052S	PVP01_0935400	0.85418
1 VS 7	14	2422669	T	A	315L>315M	PWP1	0.85418
1 VS 7	2	501402	T	A	2635I>2635F	PVP01_0212100	0.852577
1 VS 7	2	539283	G	T	480Q>480K	PVP01_0212800	0.851852
1 VS 7	6	999468	A	T	152K>152I	PVP01_0624100	0.851393
* Clade 1, N = 29; Clade 6, N = 24; Clade 7, N = 29

## Sheet: S8 Table
S8 Table. Highly differentiating SNPs (Fst >0.85) between Group A (n = 88) and Group B (n = 23) isolates within Brazil.
Chromosome	Position	Fst	Ref	Alt	Effect	Gene name	Gene ID	AA change	NT change
11	2038782	0.9858	A	G	.
14	3015360	0.969	T	C	synonymous	PVP01_1470500	PVP01_1470500	34S	3015360T>C
11	2025987	0.9677	G	A	.
6	999468	0.9672	A	T	missense	PIR protein	PVP01_0624100	152K>152I	999468A>T
14	24474	0.9636	T	A	.
9	2146408	0.9592	A	G	.
9	2150236	0.9428	T	C	missense	TRAG16	PVP01_0948800	292T>292A	2150236T>C
14	43455	0.9412	G	A	*missense	PVP01_1401100	PVP01_1401100	324V>324I	43455G>A
6	999976	0.9375	T	C	*synonymous	PIR protein	PVP01_0624100	321G	999976T>C
6	999864	0.9322	G	C	*missense	PIR protein	PVP01_0624100	284G>284A	999864G>C
6	999835	0.9286	A	G	*missense	PIR protein	PVP01_0624100	274I>274M	999835A>G
14	2994082	0.9149	A	T	.
14	34286	0.9148	G	A	.
2	739086	0.8999	T	C	.
6	999629	0.8983	A	G	*missense	PIR protein	PVP01_0624100	206N>206D	999629A>G
6	999612	0.8929	A	T	*missense	PIR protein	PVP01_0624100	200K>200M	999612A>T
6	999547	0.8889	A	G	*synonymous	PIR protein	PVP01_0624100	178K	999547A>G
6	999559	0.8846	T	A	*missense	PIR protein	PVP01_0624100	182D>182E	999559T>A
6	999560	0.8846	G	A	*missense	PIR protein	PVP01_0624100	183D>183N	999560G>A
6	999569	0.8846	T	C	*missense	PIR protein	PVP01_0624100	186F>186H	999569T>C+999570T>A
6	999569	0.8846	T	C	*missense	PIR protein	PVP01_0624100	186F>186L	999569T>C
2	745495	0.8824	C	A	intron	PVP01_0217200
6	999570	0.8824	T	A	*missense	PIR protein	PVP01_0624100	186F>186H	999569T>C+999570T>A
6	999570	0.8824	T	A	missense	PIR protein	PVP01_0624100	186F>186Y	999570T>A
6	999573	0.88	C	A	*missense	PIR protein	PVP01_0624100	187A>187D	999573C>A
13	591178	0.8774	A	G	.
6	999590	0.875	G	T	*missense	PIR protein	PVP01_0624100	193D>193Y	999590G>T
6	999595	0.875	C	A	*missense	PIR protein	PVP01_0624100	194D>194E	999595C>A
8	856249	0.8699	C	T	splice_region	SPC2	PVP01_0819500
6	999600	0.8583	G	C	*missense	PIR protein	PVP01_0624100	196S>196T	999600G>C
14	55321	0.8565	G	A	.

## Sheet: S9 Table
S9 Table. Median of IBD fractions across the whole genome in all countries with >10 monoclonal isolates.
Country	Number of monoclonal isolates*	Median within country IBD	Standard deviation
Papua New Guinea	14	0.00607	0.178
Myanmar	22	0.00698	0.303
Afghanistan	25	0.0121	0.0812
Cambodia	44	0.0123	0.0569
Pakistan	32	0.0137	0.0772
India	39	0.0236	0.0894
Brazil	107	0.0426	0.174
Colombia	31	0.0462	0.116
Peru	75	0.0544	0.167
Ethiopia	39	0.0561	0.0468
Mexico	18	0.232	0.221
Malaysia	39	0.335	0.427
Thailand	102	0.0171	0.0824
Panama	46	0.971	0.481
* Monoclonal = FWS >0.95

## Sheet: S10 Table
S10 Table. Highest 1% of pairwise Identitiy by Descent (IBD) fractions within country across the global database of 633 monoclonal isolates.
Chromosome	Window Start	Window End	Southeast Asia			Southern Southeast Asia		South Asia			East Africa	South America					Genes	Products
			Cambodia	Myanmar	Thailand	Malaysia	PNG	Afghanistan	India	Pakistan	Ethiopia	Brazil	Colombia	Mexico	Panama	Peru
1	650001	700000	0.014	0.143	0.016	0.37	0.033	0.011	0.026	0.011	0.048	0.096	0.053	0.212	0.582	0.147	PVP01_0114600; PVP01_0114700; PVP01_0114800(FIKK); PVP01_0114900; PVP01_0115000; PVP01_0115100; PVP01_0115200; PVP01_0115300(GAMER); PVP01_0115400; PVP01_0115500	conserved protein unknown function; conserved Plasmodium protein unknown function; serine/threonine protein kinase FIKK family; PAP2-like protein putative; conserved Plasmodium protein unknown function; N-acetyltransferase GNAT family putative; conserved Plasmodium protein unknown function; gamete release protein putative; conserved protein unknown function; alpha/beta hydrolase putative
2	100001	150000	0.065	0.149	0.079	0.366	0.032	0.017	0.026	0.012	0.026	0.092	0.06	0.196	0.553	0.094	PVP01_0202000; PVP01_0202100; PVP01_0202200(TRAG2); PVP01_0202300; PVP01_0202400; PVP01_0202500; PVP01_0202600; PVP01_0202700; PVP01_0202800; PVP01_0202900	hypothetical protein; Plasmodium exported protein unknown function; tryptophan-rich protein; Plasmodium exported protein unknown function; Plasmodium exported protein unknown function; Plasmodium exported protein unknown function; Plasmodium exported protein (PHIST) unknown function; 28S ribosomal RNA; 5.8S ribosomal RNA; 18S ribosomal RNA
2	150001	200000	0.094	0.152	0.095	0.37	0.033	0.011	0.026	0.01	0.035	0.104	0.066	0.206	0.578	0.088	PVP01_0203000(MRP1); PVP01_0203100; PVP01_0203200(TatD); PVP01_0203300; PVP01_0203400; PVP01_0203500; PVP01_0203600; PVP01_0203700; PVP01_0203800(GEXP19); PVP01_0203900; PVP01_0204000; PVP01_0204100	multidrug resistance-associated protein 1 putative; conserved Plasmodium protein unknown function; TatD-like deoxyribonuclease putative; conserved protein unknown function; eukaryotic translation initiation factor 4E putative; conserved protein unknown function; conserved Plasmodium protein unknown function; UMP-CMP kinase putative; conserved Plasmodium protein unknown function; P-loop containing…
2	450001	500000	0.012	0.105	0.017	0.37	0.033	0.008	0.023	0.009	0.013	0.143	0.051	0.266	0.58	0.084	PVP01_0211100; PVP01_0211200; PVP01_0211300; PVP01_0211400; PVP01_0211500(NT4); PVP01_0211600(VPS51); PVP01_0211700; PVP01_0211800; PVP01_0211900; PVP01_0212000(PMS1); PVP01_0212100	ATP-dependent RNA helicase putative; conserved Plasmodium protein unknown function; zinc-carboxypeptidase putative; conserved protein unknown function; nucleoside transporter 4; vacuolar protein sorting-associated protein 51 putative; vacuolar protein sorting-associated protein VTA1 putative; aspartate--tRNA ligase putative; seipin domain-containing protein putative; DNA mismatch repair protein P…
3	100001	150000	0.022	0.129	0.029	0.337	0.033	0.028	0.039	0.022	0.055	0.096	0.054	0.252	0.489	0.083	PVP01_0302000; PVP01_0302100; PVP01_0302200; PVP01_0302300; PVP01_0302400; PVP01_0302500; PVP01_0302600; PVP01_0302700; PVP01_0302800; PVP01_0302900	Plasmodium exported protein (PHIST) unknown function pseudogene; Plasmodium exported protein (PHIST) unknown function; tRNA Asparagine; regulator of chromosome condensation putative; pre-mRNA splicing factor putative; conserved Plasmodium protein unknown function; conserved Plasmodium protein unknown function; ubiquitin specific protease putative; conserved Plasmodium protein unknown function; co…
3	250001	300000	0.017	0.144	0.024	0.402	0.034	0.015	0.028	0.025	0.04	0.089	0.045	0.269	0.578	0.084	PVP01_0304700(LISP2); PVP01_0304800(PRPF8); PVP01_0304900; PVP01_0305000; PVP01_0305100; PVP01_0305200; PVP01_0305300(RON1); PVP01_0305400; PVP01_0305500; PVP01_0305600; PVP01_0305700(cGLO2)	liver specific protein 2 putative; pre-mRNA-processing-splicing factor 8 putative; conserved Plasmodium protein unknown function; TMEM33 domain-containing protein putative; lysine decarboxylase putative; conserved protein unknown function; rhoptry neck protein 1; conserved protein unknown function; V-type proton ATPase subunit B putative; sexual stage antigen s16 putative; cytosolic glyoxalase II…
4	450001	500000	0.008	0.112	0.012	0.392	0.033	0.009	0.012	0.023	0.017	0.098	0.028	0.274	0.582	0.081	PVP01_0411000; PVP01_0411100; PVP01_0411200; PVP01_0411300; PVP01_0411400; PVP01_0411500(PK7); PVP01_0411600; PVP01_0411700; PVP01_0411800(SIS1); PVP01_0411900; PVP01_0412000(ATEL1); PVP01_0412100(MATE); PVP01_0412200; PVP01_0412300(SPATR); PVP01_0412400	RTR1 domain-containing protein putative; conserved protein unknown function; conserved protein unknown function; conserved Plasmodium protein unknown function; tetratricopeptide repeat protein putative; protein kinase 7 putative; conserved protein unknown function; conserved protein unknown function; protein SIS1 putative; conserved protein unknown function; arginyl-tRNA--protein transferase puta…
5	800001	850000	0.013	0.139	0.029	0.57	0.035	0.009	0.019	0.009	0.026	0.143	0.043	0.297	0.582	0.088	PVP01_0519500(VPS9); PVP01_0519600(Ub); PVP01_0519700(EIF3G); PVP01_0519800; PVP01_0519900; PVP01_0520000(PGM2); PVP01_0520100(RPT3); PVP01_0520200; PVP01_0520300; PVP01_0520400(USP13); PVP01_0520500(SMC3); PVP01_0520600; PVP01_0520700	vacuolar protein sorting-associated protein 9 putative; ubiquitin putative; eukaryotic translation initiation factor 3 subunit G putative; conserved Plasmodium protein unknown function; ATP synthase-associated protein putative; phosphoglucomutase-2 putative; 26S protease regulatory subunit 6B putative; lysine decarboxylase-like protein putative; 50S ribosomal protein L10 putative; ubiquitin carbo…
5	850001	900000	0.013	0.143	0.036	0.521	0.035	0.007	0.016	0.01	0.03	0.146	0.036	0.223	0.581	0.092	PVP01_0520700; PVP01_0520800; PVP01_0520900; PVP01_0521000; PVP01_0521100(APH); PVP01_0521200; PVP01_0521300; PVP01_0521400(ARO); PVP01_0521500; PVP01_0521600; PVP01_0521700; PVP01_0521800(CRK3); PVP01_0521900; PVP01_0522000(CBP20); PVP01_0522100(GAK); PVP01_0522200; PVP01_0522300	calmodulin-like protein; Rab5-interacting protein putative; conserved Plasmodium protein unknown function; RNA-binding protein putative; acylated pleckstrin-homology domain-containing protein putative; GTP-binding protein putative; conserved Plasmodium protein unknown function; armadillo-domain containing rhoptry protein putative; arsenical pump-driving ATPase putative; conserved protein unknown …
5	1000001	1050000	0.02	0.154	0.093	0.523	0.033	0.008	0.034	0.015	0.044	0.117	0.043	0.446	0.579	0.078	PVP01_0524600; PVP01_0524700; PVP01_0524800; PVP01_0524900; PVP01_0525000; PVP01_0525100; PVP01_0525200; PVP01_0525300; PVP01_0525400; PVP01_0525500(GATA); PVP01_0525600; PVP01_0525700(MCM9); PVP01_0525800(HAT1)	Plasmodium exported protein (PHIST) unknown function; Plasmodium exported protein (PHIST) unknown function; Plasmodium exported protein (PHIST) unknown function pseudogene; Plasmodium exported protein (PHIST) unknown function; Plasmodium exported protein (PHIST) unknown function; Plasmodium exported protein (PHIST) unknown function; Plasmodium exported protein (PHIST) unknown function; Plasmodium…
5	1050001	1100000	0.014	0.185	0.09	0.519	0.033	0.013	0.032	0.013	0.084	0.122	0.052	0.451	0.58	0.09	PVP01_0525800(HAT1); PVP01_0525900(MAF1); PVP01_0526000(PHBL); PVP01_0526100; PVP01_0526200(SAR1); PVP01_0526300; PVP01_0526400; PVP01_0526500(PUF2); PVP01_0526600(DHFR-TS); PVP01_0526700; PVP01_0526800	histone acetyltransferase putative; repressor of RNA polymerase III transcription MAF1 putative; prohibitin-like protein PHBL putative; CDGSH iron-sulfur domain-containing protein putative; small GTP-binding protein sar1 putative; conserved Plasmodium protein unknown function; conserved Plasmodium protein unknown function; mRNA-binding protein PUF2 putative; bifunctional dihydrofolate reductase-t…
5	1100001	1150000	0.01	0.13	0.057	0.481	0.036	0.01	0.015	0.011	0.033	0.111	0.049	0.305	0.582	0.126	PVP01_0526800; PVP01_0526900; PVP01_0527000; PVP01_0527100; PVP01_0527200(CRK1); PVP01_0527300; PVP01_0527400; PVP01_0527500(SOC1); PVP01_0527600(EIF3M); PVP01_0527700	conserved Plasmodium protein unknown function; memo-like protein; conserved Plasmodium protein unknown function; conserved Plasmodium protein unknown function; cdc2-related protein kinase 1 putative; conserved Plasmodium protein unknown function; conserved Plasmodium protein unknown function; protein SOC1 putative; eukaryotic translation initiation factor 3 subunit M putative; conserved Plasmodiu…
6	700001	750000	0.008	0.139	0.016	0.388	0.033	0.012	0.027	0.011	0.015	0.145	0.046	0.213	0.581	0.099	PVP01_0616800(I3); PVP01_0616900; PVP01_0617000; PVP01_0617100(RimM); PVP01_0617200(DCP1); PVP01_0617300; PVP01_0617400; PVP01_0617500(PIGA); PVP01_0617600(Der1-2); PVP01_0617700; PVP01_0617800; PVP01_0617900; PVP01_0618000; PVP01_0618100(HPR1); PVP01_0618200(AdoMetDC/ODC)	protein phosphatase inhibitor 3 putative; conserved protein unknown function; conserved Plasmodium protein unknown function; ribosome maturation factor RimM putative; mRNA-decapping enzyme subunit 1 putative; conserved Plasmodium protein unknown function; conserved protein unknown function; phosphatidylinositol N- acetylglucosaminyltransferase subunit A putative; DER1-like protein putative; conse…
6	950001	1000000	0.031	0.151	0.031	0.422	0.074	0.008	0.045	0.007	0.088	0.092	0.08	0.24	0.581	0.102	PVP01_0623300; PVP01_0623400; PVP01_0623500; PVP01_0623600; PVP01_0623700; PVP01_0623800(DBP); PVP01_0623900(REX4); PVP01_0624000; PVP01_0624100	Plasmodium exported protein unknown function; Plasmodium exported protein unknown function; Plasmodium exported protein unknown function; PIR protein; Plasmodium exported protein (PHIST) unknown function; duffy binding protein; ring-exported protein 4 putative; Plasmodium exported protein unknown function; PIR protein
7	150001	200000	0.009	0.11	0.014	0.381	0.033	0.014	0.021	0.013	0.021	0.077	0.03	0.346	0.583	0.143	PVP01_0702500; PVP01_0702600(PH); PVP01_0702700; PVP01_0702800(SPC3); PVP01_0702900; PVP01_0703000; PVP01_0703100(HU); PVP01_0703200(RPA1); PVP01_0703300(CuTP); PVP01_0703400; PVP01_0703500(NUP221)	AP-4 complex subunit epsilon putative; PH domain-containing protein putative; conserved protein unknown function; signal peptidase complex subunit 3 putative; prefoldin subunit 4 putative; ubiquitin specific protease putative; bacterial histone-like protein putative; replication protein A1 small fragment putative; copper-transporting ATPase putative; conserved Plasmodium protein unknown function;…
7	250001	300000	0.008	0.118	0.023	0.377	0.033	0.012	0.025	0.015	0.031	0.084	0.067	0.209	0.582	0.172	PVP01_0704200; PVP01_0704300(SEC27); PVP01_0704400; PVP01_0704500(RNaseII); PVP01_0704600(VPS46); PVP01_0704700; PVP01_0704800; PVP01_0704900; PVP01_0705000; PVP01_0705100	conserved Plasmodium protein unknown function; coatomer subunit beta putative; endonuclease/exonuclease/phosphatase domain containing protein; exoribonuclease II putative; vacuolar protein sorting-associated protein 46 putative; conserved Plasmodium protein unknown function; Maf-like protein putative; dynein intermediate light chain putative; arginase putative; zinc finger protein putative
7	300001	350000	0.006	0.111	0.015	0.371	0.033	0.011	0.02	0.014	0.015	0.093	0.062	0.21	0.584	0.169	PVP01_0705100; PVP01_0705200(LRR9); PVP01_0705300; PVP01_0705400; PVP01_0705500; PVP01_0705600; PVP01_0705700; PVP01_0705800; PVP01_0705900(ClpY); PVP01_0706000; PVP01_0706100; PVP01_0706200; PVP01_0706300; PVP01_0706400(PDF); PVP01_0706500(PMP1)	zinc finger protein putative; leucine-rich repeat protein; conserved Plasmodium protein unknown function; tubulin-specific chaperone putative; conserved Plasmodium protein unknown function; conserved Plasmodium protein unknown function; GTPase-activating protein putative; prefoldin-like protein putative; ATP-dependent protease ATPase subunit ClpY putative; conserved protein unknown function; tran…
7	1400001	1450000	0.013	0.107	0.019	0.36	0.033	0.014	0.021	0.011	0.04	0.099	0.047	0.184	0.582	0.091	PVP01_0734200; PVP01_0734300; PVP01_0734400; PVP01_0734500(CLAG7); PVP01_0734600; PVP01_0734700; PVP01_0734800(ETRAMP); PVP01_0734900	Plasmodium exported protein unknown function; conserved Plasmodium protein unknown function; Plasmodium exported protein unknown function; cytoadherence linked asexual protein 7; Plasmodium exported protein unknown function; hypothetical protein; early transcribed membrane protein; Plasmodium exported protein (PHIST) unknown function
8	650001	700000	0.013	0.109	0.018	0.479	0.033	0.023	0.024	0.009	0.032	0.081	0.063	0.22	0.589	0.076	PVP01_0814700(ADA2); PVP01_0814800(PHB2); PVP01_0814900; PVP01_0815000; PVP01_0815100; PVP01_0815200; PVP01_0815300(CysRS); PVP01_0815400(METAP1b); PVP01_0815500; PVP01_0815600; PVP01_0815700(HSP60); PVP01_0815800; PVP01_0815900	transcriptional coactivator ADA2 putative; prohibitin 2 putative; conserved Plasmodium protein unknown function; conserved Plasmodium protein unknown function; FAD synthetase putative; CWC16 domain-containing protein putative; cysteine--tRNA ligase putative; methionine aminopeptidase 1b putative; conserved Plasmodium protein unknown function; nucleotidyltransferase putative; heat shock protein 60…
9	600001	650000	0.01	0.208	0.015	0.551	0.036	0.011	0.029	0.016	0.021	0.079	0.045	0.217	0.582	0.066	PVP01_0912900; PVP01_0913000(COQ4); PVP01_0913100; PVP01_0913200; PVP01_0913300; PVP01_0913400; PVP01_0913500; PVP01_0913600; PVP01_0913700; PVP01_0913800; PVP01_0913900(PRL)	conserved Plasmodium protein unknown function; ubiquinone biosynthesis protein COQ4 putative; conserved Plasmodium protein unknown function; nucleic acid binding protein putative; RNA transcription translation and transport factor protein putative; ATPase putative; conserved Plasmodium protein unknown function; conserved protein unknown function; conserved Plasmodium protein unknown function; con…
9	650001	700000	0.011	0.208	0.016	0.531	0.036	0.009	0.029	0.018	0.03	0.081	0.059	0.239	0.582	0.085	PVP01_0914000; PVP01_0914100(UGT); PVP01_0914200(DSK2); PVP01_0914300; PVP01_0914400; PVP01_0914500(GLO1); PVP01_0914600; PVP01_0914700(MAPK2); PVP01_0914800; PVP01_0914900(ROM1); PVP01_0915000; PVP01_0915100; PVP01_0915200; PVP01_0915300; PVP01_0915400(CLK3)	conserved Plasmodium protein unknown function; UDP-galactose transporter putative; ubiquitin domain-containing protein DSK2 putative; GTP-binding protein putative; conserved Plasmodium protein unknown function; glyoxalase I putative; conserved Plasmodium protein unknown function; mitogen-activated protein kinase 2 putative; dynein light chain Tctex-type putative; rhomboid protease ROM1 putative; …
9	700001	750000	0.025	0.21	0.017	0.369	0.033	0.013	0.013	0.009	0.016	0.075	0.055	0.242	0.582	0.078	PVP01_0915400(CLK3); PVP01_0915500(G3PDH); PVP01_0915600; PVP01_0915700; PVP01_0915800; PVP01_0915900(SET7); PVP01_0916000; PVP01_0916100(VP3); PVP01_0916200; PVP01_0916300(ApiAP2); PVP01_0916400; PVP01_0916450; PVP01_0916500(DHHC9); PVP01_0916600(RON4); PVP01_0916700	serine/threonine protein kinase putative; glycerol-3-phosphate dehydrogenase putative; conserved protein unknown function; conserved protein unknown function; conserved protein unknown function; histone-lysine N-methyltransferase SET7 putative; vivapain-2; vivapain-3; vivapain-2; AP2 domain transcription factor putative; peptidyl-prolyl cis-trans isomerase 11 putative; conserved Plasmodium protei…
9	850001	900000	0.009	0.133	0.013	0.373	0.033	0.016	0.017	0.009	0.016	0.085	0.054	0.333	0.586	0.089	PVP01_0919300(MLC-B); PVP01_0919400(ARC40); PVP01_0919500; PVP01_0919600; PVP01_0919700; PVP01_0919800; PVP01_0919900(U2AF1); PVP01_0920000; PVP01_0920100; PVP01_0920200; PVP01_0920300; PVP01_0920400(ASF1); PVP01_0920500(SEC16); PVP01_0920600	myosin light chain B putative; actin-related protein 2/3 complex subunit 1 putative; conserved protein unknown function; acyl-CoA-binding protein putative; tRNA m(1)G methyltransferase putative; conserved protein unknown function; splicing factor U2AF small subunit putative; ubiquitin-protein ligase putative; AP-4 complex subunit mu putative; ATP-dependent zinc metalloprotease FTSH putative; cons…
9	950001	1000000	0.019	0.139	0.013	0.517	0.033	0.021	0.057	0.014	0.064	0.119	0.06	0.281	0.581	0.118	PVP01_0921900(TKL2); PVP01_0922000; PVP01_0922100; PVP01_0922200(EXP1); PVP01_0922300(GCN20); PVP01_0922400; PVP01_0922500; PVP01_0922600; PVP01_0922700(GPI16); PVP01_0922800; PVP01_0922900; PVP01_0923000	tyrosine kinase-like protein putative; WD repeat-containing protein putative; conserved protein unknown function; exported protein 1 putative; protein GCN20 putative; peptidase M16 putative; serine/threonine protein kinase putative; conserved protein unknown function; GPI transamidase component GPI16 putative; JmjC domain-containing protein putative; conserved Plasmodium protein unknown function;…
9	1450001	1500000	0.014	0.123	0.014	0.49	0.033	0.018	0.043	0.014	0.081	0.113	0.043	0.198	0.585	0.072	PVP01_0934000; PVP01_0934100(CDC50B); PVP01_0934200(AMA1); PVP01_0934300; PVP01_0934400; PVP01_0934500; PVP01_0934600; PVP01_0934700; PVP01_0934800(HSP70-3); PVP01_0934900(PDI-11); PVP01_0935000; PVP01_0935100	conserved Plasmodium protein unknown function; LEM3/CDC50 family protein putative; apical membrane antigen 1; conserved Plasmodium protein unknown function; conserved Plasmodium protein unknown function; FHA domain-containing protein putative; RNA (uracil-5-)methyltransferase putative; conserved Plasmodium protein unknown function; heat shock protein 70 putative; protein disulfide isomerase putat…
9	1550001	1600000	0.012	0.11	0.015	0.418	0.033	0.012	0.019	0.009	0.015	0.075	0.043	0.222	0.587	0.061	PVP01_0936100; PVP01_0936200; PVP01_0936300; PVP01_0936400; PVP01_0936500; PVP01_0936600; PVP01_0936700; PVP01_0936800; PVP01_0936900; PVP01_0937000; PVP01_0937100; PVP01_0937200(TSN)	conserved Plasmodium protein unknown function; conserved Plasmodium protein unknown function; conserved Plasmodium protein unknown function; conserved protein unknown function; condensin-2 complex subunit D3 putative; conserved Plasmodium protein unknown function; conserved Plasmodium protein unknown function; 3-oxo-5-alpha-steroid 4-dehydrogenase putative; conserved Plasmodium protein unknown fu…
9	1750001	1800000	0.01	0.112	0.015	0.482	0.033	0.008	0.024	0.015	0.033	0.096	0.054	0.484	0.581	0.087	PVP01_0940100(ApiAP2); PVP01_0940200; PVP01_0940300; PVP01_0940400; PVP01_0940500; PVP01_0940600(EMC8); PVP01_0940700; PVP01_0940800; PVP01_0940900; PVP01_0941000	AP2 domain transcription factor putative; AAA family ATPase putative; conserved Plasmodium protein unknown function; adrenodoxin reductase putative; conserved Plasmodium protein unknown function; ER membrane protein complex subunit 8 putative; carbonic anhydrase putative pseudogene; V-type proton ATPase subunit F putative; conserved Plasmodium protein unknown function; P-loop containing nucleosid…
10	150001	200000	0.013	0.109	0.021	0.416	0.047	0.016	0.024	0.018	0.035	0.1	0.075	0.454	0.584	0.085	PVP01_1002700; PVP01_1002800; PVP01_1002900(FRM1); PVP01_1003000; PVP01_1003100(DPM3); PVP01_1003200; PVP01_1003300; PVP01_1003400; PVP01_1003500; PVP01_1003600; PVP01_1003700(PPT); PVP01_1003800(SYN6); PVP01_1003900; PVP01_1004000	conserved Plasmodium protein unknown function; SURF1 domain-containing protein putative; formin 1 putative; CPW-WPC family protein; dolichol-phosphate mannosyltransferase subunit 3 putative; conserved Plasmodium protein unknown function; XAP-5 DNA binding protein putative; conserved Plasmodium protein unknown function; conserved Plasmodium protein unknown function; conserved Plasmodium protein un…
10	300001	350000	0.013	0.106	0.02	0.399	0.175	0.011	0.018	0.011	0.036	0.124	0.057	0.44	0.584	0.074	PVP01_1006800(MCM3); PVP01_1006900; PVP01_1007000; PVP01_1007100; PVP01_1007200; PVP01_1007250; PVP01_1007300; PVP01_1007400; PVP01_1007500(WDR55); PVP01_1007600(ARF-GAP); PVP01_1007700	DNA replication licensing factor MCM3 putative; transmembrane emp24 domain-containing protein putative; conserved Plasmodium protein unknown function; conserved protein unknown function; conserved Plasmodium protein unknown function; conserved Plasmodium protein unknown function; conserved Plasmodium protein unknown function; conserved Plasmodium protein unknown function; WD repeat-containing pro…
10	350001	400000	0.012	0.106	0.019	0.377	0.133	0.013	0.016	0.008	0.021	0.12	0.048	0.436	0.583	0.084	PVP01_1007800; PVP01_1007900(NEK2); PVP01_1008000(IMC1g); PVP01_1008100; PVP01_1008200; PVP01_1008300; PVP01_1008400; PVP01_1008500; PVP01_1008600(SMC6); PVP01_1008700(ACS10); PVP01_1008800	RAP protein putative; NIMA related kinase 2 putative; inner membrane complex protein 1g putative; conserved protein unknown function; RNA methyltransferase putative; WD repeat-containing protein putative; 7-helix-1 protein putative; conserved protein unknown function; structural maintenance of chromosomes protein 6 putative; acyl-CoA synthetase putative; zinc finger protein putative
10	450001	500000	0.037	0.115	0.046	0.4	0.041	0.018	0.025	0.023	0.124	0.136	0.077	0.4	0.583	0.184	PVP01_1010100; PVP01_1010200; PVP01_1010300; PVP01_1010400; PVP01_1010500; PVP01_1010600; PVP01_1010700; PVP01_1010800; PVP01_1010900(MDR1); PVP01_1011000; PVP01_1011100(BUD31); PVP01_1011200(SufA)	divalent metal transporter putative; conserved Plasmodium protein unknown function; conserved protein unknown function; dynein light chain Tctex-type putative; DnaJ protein putative; cytochrome c oxidase subunit ApiCOX18 putative; heptatricopeptide repeat-containing protein putative; mitochondrial-processing peptidase subunit alpha putative; multidrug resistance protein 1 putative; zinc finger pr…
10	550001	600000	0.012	0.108	0.016	0.4	0.074	0.01	0.02	0.012	0.021	0.07	0.035	0.385	0.583	0.071	PVP01_1012000; PVP01_1012100; PVP01_1012200(DDX1); PVP01_1012300; PVP01_1012400; PVP01_1012500; PVP01_1012600; PVP01_1012700; PVP01_1012800; PVP01_1012900; PVP01_1013000(SAHH); PVP01_1013100; PVP01_1013200	conserved Plasmodium protein unknown function; AFG1-like ATPase putative; ATP-dependent RNA helicase DDX1 putative; conserved Plasmodium protein unknown function; ribosomal large subunit pseudouridylate synthase putative; conserved protein unknown function; zinc finger protein putative; conserved protein unknown function; conserved Plasmodium protein unknown function; conserved Plasmodium protein…
10	1000001	1050000	0.017	0.118	0.018	0.386	0.041	0.011	0.029	0.009	0.073	0.093	0.06	0.234	0.584	0.084	PVP01_1023000(TCTP); PVP01_1023100; PVP01_1023200; PVP01_1023300; PVP01_1023400; PVP01_1023500; PVP01_1023600; PVP01_1023700(SIP); PVP01_1023800(CYP87); PVP01_1023900; PVP01_1024000	translationally-controlled tumor protein homolog putative; small nucleolar RNA snoR04; WD repeat-containing protein putative; conserved Plasmodium protein unknown function; tRNA Leucine; topoisomerase I putative; PDCD2 domain-containing protein putative; stripes inner membrane complex protein putative; peptidyl-prolyl cis-trans isomerase putative; conserved protein unknown function; conserved Pla…
10	1250001	1300000	0.015	0.109	0.015	0.519	0.034	0.01	0.014	0.01	0.018	0.078	0.034	0.308	0.582	0.079	PVP01_1029100; PVP01_1029200; PVP01_1029300(CEP120); PVP01_1029400(BCKDHB); PVP01_1029500; PVP01_1029600; PVP01_1029700; PVP01_1029800(DDX27); PVP01_1029900; PVP01_1030000(ATPase3); PVP01_1030100	conserved protein unknown function; conserved Plasmodium protein unknown function; centrosomal protein CEP120 putative; 2-oxoisovalerate dehydrogenase subunit beta mitochondrial putative; MOLO1 domain-containing protein putative; ATP-dependent helicase putative; conserved Plasmodium protein unknown function; ATP-dependent RNA helicase DDX27 putative; AN1-type zinc finger protein putative; cation …
10	1300001	1350000	0.013	0.109	0.022	0.515	0.035	0.03	0.033	0.022	0.03	0.086	0.052	0.227	0.581	0.075	PVP01_1030100; PVP01_1030200(RPL31); PVP01_1030300(MyoB); PVP01_1030400; PVP01_1030500(ADF1); PVP01_1030600(SRSF12); PVP01_1030700; PVP01_1030800; PVP01_1030900(MSP3.11); PVP01_1031000(MSP3.10); PVP01_1031100(MSP3G); PVP01_1031200(MSP3.9); PVP01_1031300(MSP3.8); PVP01_1031400(MSP3.5)	conserved Plasmodium protein unknown function; 60S ribosomal protein L31 putative; myosin B putative; protein kinase putative; actin-depolymerizing factor 1 putative; serine/arginine-rich splicing factor 12 putative; hypothetical protein; hypothetical protein; merozoite surface protein 3; merozoite surface protein 3; merozoite surface protein 3; merozoite surface protein 3; merozoite surface prot…
10	1400001	1450000	0.013	0.116	0.013	0.589	0.033	0.029	0.037	0.024	0.066	0.099	0.055	0.201	0.577	0.078	PVP01_1032900; PVP01_1033000(VPS11); PVP01_1033100; PVP01_1033200(CAF1); PVP01_1033300(APC3); PVP01_1033400(RAP2); PVP01_1033500; PVP01_1033600(SBP1); PVP01_1033700; PVP01_1033800(TRAG17); PVP01_1033900(TRAG18)	HCNGP-like protein; vacuolar protein sorting-associated protein 11 putative; conserved protein unknown function; chromatin assembly factor 1 subunit A putative; anaphase-promoting complex subunit 3 putative; rhoptry-associated protein 2; Plasmodium exported protein unknown function; skeleton-binding protein 1 putative; Plasmodium exported protein unknown function; tryptophan-rich protein; tryptop…
11	350001	400000	0.016	0.108	0.016	0.513	0.033	0.008	0.014	0.01	0.026	0.097	0.098	0.157	0.583	0.113	PVP01_1109000; PVP01_1109100; PVP01_1109200; PVP01_1109300; PVP01_1109400; PVP01_1109500; PVP01_1109600; PVP01_1109700(TMCO1); PVP01_1109800(RUVB3); PVP01_1109900(14-3-3II); PVP01_1110000	conserved Plasmodium protein unknown function; conserved Plasmodium protein unknown function; conserved Plasmodium protein unknown function; conserved Plasmodium protein unknown function; conserved protein unknown function; exonuclease putative; calpain putative; transmembrane and coiled-coil domain-containing protein 1 putative; RuvB-like helicase 3 putative; 14-3-3 protein putative; cytochrome …
11	600001	650000	0.012	0.12	0.013	0.394	0.033	0.014	0.024	0.017	0.025	0.083	0.124	0.231	0.583	0.072	PVP01_1113900; PVP01_1114000; PVP01_1114100(CCT4); PVP01_1114200(UTP21); PVP01_1114300; PVP01_1114400; PVP01_1114500; PVP01_1114600; PVP01_1114700(GluRS); PVP01_1114800; PVP01_1114900; PVP01_1115000(PK5); PVP01_1115100(ARK3)	patatin-like phospholipase putative; pyrroline-5-carboxylate reductase putative; T-complex protein 1 delta subunit putative; U3 small nucleolar RNA-associated protein 21 putative; conserved protein unknown function; DNA helicase putative; conserved Plasmodium protein unknown function; dynein light chain putative; glutamate--tRNA ligase putative; elongation factor 1-alpha putative; elongation fact…
11	650001	700000	0.012	0.114	0.017	0.394	0.033	0.014	0.034	0.011	0.035	0.08	0.116	0.243	0.582	0.072	PVP01_1115100(ARK3); PVP01_1115200; PVP01_1115300; PVP01_1115400; PVP01_1115500; PVP01_1115600; PVP01_1115700(TIM23); PVP01_1115800; PVP01_1115900; PVP01_1116000; PVP01_1116100(SF3B5); PVP01_1116200(NIF3)	serine/threonine protein kinase putative; DnaJ protein putative; regulator of chromosome condensation putative; conserved Plasmodium protein unknown function; phosphatase 2A regulatory subunit-related protein putative; ubiquitin-conjugating enzyme E2 putative; mitochondrial import inner membrane translocase subunit TIM23 putative; conserved Plasmodium protein unknown function; conserved Plasmodiu…
12	1350001	1400000	0.011	0.111	0.015	0.415	0.033	0.011	0.019	0.009	0.018	0.089	0.039	0.233	0.583	0.122	PVP01_1233600; PVP01_1233700; PVP01_1233800; PVP01_1233900; PVP01_1234000; PVP01_1234100; PVP01_1234200(PDI-14); PVP01_1234300; PVP01_1234400; PVP01_1234500; PVP01_1234600(HDA1); PVP01_1234700(YIP1); PVP01_1234800(ISY1); PVP01_1234900; PVP01_1235000; PVP01_1235100	DnaJ protein putative; GTPase-activating protein putative; conserved Plasmodium protein unknown function; dihydroorotase putative; HSP20-like chaperone putative; DNA-directed RNA polymerase alpha subunit putative; protein disulfide-isomerase putative; conserved Plasmodium protein unknown function; M1-family alanyl aminopeptidase putative; conserved protein unknown function; histone deacetylase pu…
12	1750001	1800000	0.011	0.128	0.015	0.4	0.033	0.014	0.029	0.016	0.041	0.095	0.073	0.451	0.584	0.104	PVP01_1242900; PVP01_1243000; PVP01_1243100(CYC1); PVP01_1243200; PVP01_1243300; PVP01_1243400; PVP01_1243500; PVP01_1243600(RFC3); PVP01_1243700; PVP01_1243800(MED20); PVP01_1243900	EF-hand calcium-binding domain-containing protein putative; conserved Plasmodium protein unknown function; cyclin 1 putative; conserved Plasmodium protein unknown function; fam-a protein; DNA-directed RNA polymerase III subunit RPC4 putative; DNA polymerase alpha subunit B putative; replication factor C subunit 3 putative; conserved Plasmodium protein unknown function; mediator of RNA polymerase …
12	1950001	2000000	0.01	0.108	0.015	0.743	0.033	0.013	0.02	0.015	0.018	0.086	0.043	0.2	0.582	0.092	PVP01_1247900(DBP5); PVP01_1248000(TVP23); PVP01_1248100; PVP01_1248200; PVP01_1248300; PVP01_1248400(SAS4); PVP01_1248500(ADCL); PVP01_1248600; PVP01_1248700; PVP01_1248800(PET117); PVP01_1248900; PVP01_1249000; PVP01_1249100	ATP-dependent RNA helicase DBP5 putative; golgi apparatus membrane protein TVP23 putative; DNA-directed RNA polymerase III subunit RPC5 putative; exonuclease V mitochondrial putative; zinc finger protein putative; spindle assembly abnormal protein 4 putative; aminodeoxychorismate lyase putative; conserved Plasmodium protein unknown function; conserved Plasmodium protein unknown function; protein …
12	2000001	2050000	0.008	0.116	0.017	0.716	0.033	0.012	0.027	0.019	0.031	0.08	0.046	0.203	0.583	0.073	PVP01_1249200; PVP01_1249300; PVP01_1249400(VPS4); PVP01_1249500; PVP01_1249600; PVP01_1249700(TRX1); PVP01_1249800; PVP01_1249900(SPP); PVP01_1250000; PVP01_1250100(VP1); PVP01_1250200	large ribosomal subunit nuclear export factor putative; conserved Plasmodium protein unknown function; vacuolar protein sorting-associated protein 4 putative; conserved Plasmodium protein unknown function; MA3 domain-containing protein putative; thioredoxin 1 putative; conserved Plasmodium protein unknown function; signal peptide peptidase putative; conserved protein unknown function; V-type H(+)…
12	2350001	2400000	0.011	0.113	0.02	0.631	0.033	0.009	0.03	0.012	0.037	0.085	0.041	0.181	0.583	0.114	PVP01_1257300(RRP6); PVP01_1257400; PVP01_1257500(ApiAP2); PVP01_1257600(MUS81); PVP01_1257700(BRF1); PVP01_1257800; PVP01_1257900; PVP01_1258000(GEST); PVP01_1258100; PVP01_1258200; PVP01_1258300	exosome complex exonuclease RRP6 putative; conserved protein unknown function; AP2 domain transcription factor AP2-O5 putative; crossover junction endonuclease MUS81 putative; transcription factor IIIb subunit putative; conserved Plasmodium protein unknown function; CLASP domain-containing protein putative; gamete egress and sporozoite traversal protein putative; conserved protein unknown functio…
12	2450001	2500000	0.01	0.106	0.017	0.647	0.033	0.008	0.022	0.009	0.013	0.067	0.04	0.203	0.581	0.088	PVP01_1259200; PVP01_1259300; PVP01_1259400; PVP01_1259500; PVP01_1259600; PVP01_1259700; PVP01_1259800; PVP01_1259900; PVP01_1260000; PVP01_1260100; PVP01_1260200(HDP); PVP01_1260300; PVP01_1260400(CEN2); PVP01_1260500(NUP313); PVP01_1260600(pdhB)	calponin homology domain-containing protein putative; conserved protein unknown function; conserved protein unknown function; conserved Plasmodium protein unknown function; conserved Plasmodium protein unknown function; mitochondrial ribosomal protein S14 precursor putative; conserved protein unknown function; conserved Plasmodium protein unknown function; 40S ribosomal protein S5 putative; gluta…
12	2500001	2550000	0.004	0.104	0.012	0.659	0.033	0.012	0.023	0.009	0.023	0.072	0.048	0.155	0.585	0.098	PVP01_1260700; PVP01_1260800(LAP); PVP01_1260900; PVP01_1261000; PVP01_1261100(DDX5); PVP01_1261200; PVP01_1261300; PVP01_1261400; PVP01_1261500; PVP01_1261600(CLK1); PVP01_1261700; PVP01_1261800(MAK5)	conserved Plasmodium protein unknown function; M17 leucyl aminopeptidase putative; conserved Plasmodium protein unknown function; U5 spliceosomal RNA; ATP-dependent RNA helicase DDX5 putative; conserved Plasmodium protein unknown function; conserved Plasmodium protein unknown function; RNA-binding protein putative; conserved Plasmodium protein unknown function; protein serine/threonine kinase-1 p…
12	2550001	2600000	0.007	0.104	0.013	0.656	0.033	0.014	0.026	0.015	0.029	0.082	0.049	0.178	0.581	0.099	PVP01_1261800(MAK5); PVP01_1261900; PVP01_1262000; PVP01_1262100; PVP01_1262200; PVP01_1262300; PVP01_1262400; PVP01_1262500(eIK1); PVP01_1262600; PVP01_1262700(LPAAT); PVP01_1262800; PVP01_1262900	ATP-dependent RNA helicase MAK5 putative; histidine--tRNA ligase putative; prolyl hydroxylase-like protein putative; conserved protein unknown function; fructose 16-bisphosphate aldolase putative; shikimate dehydrogenase putative; conserved Plasmodium protein unknown function; eukaryotic translation initiation factor 2-alpha kinase 1 putative; conserved Plasmodium protein unknown function; 1-acyl…
12	2600001	2650000	0.008	0.107	0.014	0.625	0.033	0.025	0.021	0.016	0.036	0.068	0.059	0.281	0.582	0.096	PVP01_1262900; PVP01_1263000; PVP01_1263100(HSP90); PVP01_1263200(CWC24); PVP01_1263300(DPCK); PVP01_1263400; PVP01_1263500(PARN); PVP01_1263600(WLP1); PVP01_1263700(LSM5); PVP01_1263800; PVP01_1263900; PVP01_1264000(SRPK2); PVP01_1264100(SEC7)	conserved Plasmodium protein unknown function; conserved Plasmodium protein unknown function; heat shock protein 90 putative; pre-mRNA-splicing factor CWC24 putative; dephospho-CoA kinase putative; gamma-tubulin complex component putative; poly(A)-specific ribonuclease PARN putative; WD repeat-containing protein putative; U6 snRNA-associated Sm-like protein LSm5 putative; heptatricopeptide repeat…
12	2800001	2850000	0.005	0.116	0.014	0.402	0.033	0.009	0.014	0.009	0.028	0.071	0.157	0.335	0.581	0.109	PVP01_1267200; PVP01_1267300; PVP01_1267400; PVP01_1267500(ORP2); PVP01_1267600; PVP01_1267700; PVP01_1267800; PVP01_1267900; PVP01_1268000(CTR1); PVP01_1268100(TPx1)	vesicle-associated membrane protein putative; leucine carboxyl methyltransferase putative; cytochrome c oxidase subunit ApiCOX26 putative; oocyst rupture protein 2 putative; cytochrome b-c1 complex subunit Rieske putative; Sad1/UNC domain-containing protein putative; conserved Plasmodium protein unknown function; DEAD/DEAH box helicase putative; copper transporter putative; thioredoxin peroxidase…
12	2850001	2900000	0.007	0.104	0.011	0.399	0.04	0.009	0.017	0.008	0.017	0.071	0.133	0.334	0.586	0.126	PVP01_1268200; PVP01_1268300; PVP01_1268400; PVP01_1268500(CPSF3); PVP01_1268600(MCA2); PVP01_1268700; PVP01_1268800; PVP01_1268900; PVP01_1269000; PVP01_1269100	OST-HTH associated domain protein putative; DNA primase small subunit putative; conserved Plasmodium protein unknown function; cleavage and polyadenylation specificity factor subunit 3 putative; metacaspase-2 putative; tRNA Methionine; tRNA Selenocysteine; translocation protein SEC62 putative; 50S ribosomal protein L20 putative; conserved Plasmodium protein unknown function
12	2950001	3000000	0.013	0.105	0.017	0.384	0.033	0.024	0.038	0.023	0.054	0.094	0.082	0.337	0.581	0.128	PVP01_1270300(CRMP4); PVP01_1270400(CCp1); PVP01_1270500; PVP01_1270600; PVP01_1270700; PVP01_1270800; PVP01_1270900	cysteine repeat modular protein 4 putative; LCCL domain-containing protein; bromodomain protein putative; tubulin epsilon chain putative; conserved Plasmodium protein unknown function; KELT protein; hypothetical protein
13	1650001	1700000	0.01	0.141	0.014	0.389	0.033	0.028	0.021	0.008	0.025	0.084	0.097	0.16	0.582	0.093	PVP01_1338200; PVP01_1338300(eIF2gamma); PVP01_1338400; PVP01_1338500(RAP1); PVP01_1338600; PVP01_1338700(CTPS); PVP01_1338800; PVP01_1338900(EMC2); PVP01_1339000(CDS)	conserved protein unknown function; eukaryotic translation initiation factor 2 subunit gamma putative; conserved Plasmodium protein unknown function; rhoptry-associated protein 1; WD repeat-containing protein putative; CTP synthase putative; alpha/beta hydrolase putative; ER membrane protein complex subunit 2 putative; cytidine diphosphate-diacylglycerol synthase putative
14	50001	100000	0.015	0.113	0.02	0.473	0.033	0.007	0.055	0.007	0.06	0.1	0.093	0.248	0.578	0.074	PVP01_1401300; PVP01_1401400; PVP01_1401500; PVP01_1401600; PVP01_1401700; PVP01_1401800(TRAG21); PVP01_1401900; PVP01_1402000; PVP01_1402100	Plasmodium exported protein unknown function; cytoadherence linked asexual protein CLAG putative; Plasmodium exported protein unknown function; Plasmodium exported protein unknown function; Plasmodium exported protein unknown function; tryptophan-rich protein; lysophospholipase putative; hypothetical protein; Plasmodium exported protein unknown function
14	750001	800000	0.072	0.131	0.027	0.359	0.033	0.019	0.021	0.01	0.051	0.067	0.051	0.239	0.553	0.083	PVP01_1417100; PVP01_1417200; PVP01_1417300(SAS6L); PVP01_1417400(PRP40); PVP01_1417500(CCT); PVP01_1417600; PVP01_1417700(SEC20); PVP01_1417800; PVP01_1417900(USP39); PVP01_1418000(MCM4); PVP01_1418100(ApiAP2)	ADP-ribosylation factor putative; conserved Plasmodium protein unknown function; SAS6-like protein putative; pre-mRNA-processing factor 40 putative; choline-phosphate cytidylyltransferase putative; conserved protein unknown function; protein transport protein SEC20 putative; conserved protein unknown function; U4/U6.U5 tri-snRNP-associated protein 2 putative; DNA replication licensing factor MCM4…
14	800001	850000	0.068	0.131	0.055	0.364	0.033	0.013	0.019	0.01	0.04	0.069	0.051	0.292	0.576	0.071	PVP01_1418100(ApiAP2); PVP01_1418200; PVP01_1418300; PVP01_1418400; PVP01_1418500; PVP01_1418600; PVP01_1418700(RPS19); PVP01_1418800(NOC4); PVP01_1418900; PVP01_1419000(FD); PVP01_1419100(G3PAT); PVP01_1419200; PVP01_1419300(SMC2); PVP01_1419400; PVP01_1419500; PVP01_1419600	AP2 domain transcription factor AP2-G3 putative; conserved Plasmodium protein unknown function; zinc finger protein putative; conserved protein unknown function; conserved Plasmodium protein unknown function; conserved Plasmodium protein unknown function; 40S ribosomal protein S19 putative; nucleolar complex protein 4 putative; conserved protein unknown function; ferredoxin putative; glycerol-3-p…
14	850001	900000	0.057	0.132	0.041	0.362	0.033	0.009	0.035	0.013	0.065	0.068	0.038	0.314	0.587	0.074	PVP01_1419700(SEC63); PVP01_1419800; PVP01_1419900; PVP01_1420000; PVP01_1420100; PVP01_1420200(TRM1); PVP01_1420300; PVP01_1420400; PVP01_1420500; PVP01_1420600	translocation protein SEC63 putative; conserved Plasmodium protein unknown function; conserved Plasmodium protein unknown function; ubiquitin carboxyl-terminal hydrolase MINDY putative; conserved Plasmodium protein unknown function; tRNA (guanine(26)-N(2))-dimethyltransferase putative; conserved Plasmodium protein unknown function; conserved protein unknown function; ACDC domain-containing protei…
14	1150001	1200000	0.021	0.144	0.128	0.373	0.033	0.008	0.056	0.01	0.022	0.114	0.065	0.131	0.583	0.084	PVP01_1427000; PVP01_1427100; PVP01_1427200; PVP01_1427300; PVP01_1427400; PVP01_1427500(SNRPC); PVP01_1427600; PVP01_1427700; PVP01_1427800; PVP01_1427900(SSP3); PVP01_1428000; PVP01_1428100; PVP01_1428200	conserved protein unknown function; CS domain protein putative; conserved Plasmodium protein unknown function; conserved protein unknown function; conserved protein unknown function; U1 small nuclear ribonucleoprotein C putative; ubiquitin-conjugating enzyme E2 putative; RNA-binding protein putative; karyopherin alpha putative; sporozoite surface protein 3 putative; trypsin-like serine protease p…
14	1200001	1250000	0.042	0.224	0.076	0.37	0.033	0.008	0.052	0.01	0.021	0.089	0.071	0.134	0.582	0.111	PVP01_1428200; PVP01_1428300; PVP01_1428400; PVP01_1428500; PVP01_1428600; PVP01_1428700; PVP01_1428800(CARM1); PVP01_1428900; PVP01_1429000(CAF1)	proteasome activator complex subunit 4 putative; conserved protein unknown function; RNA-binding protein putative; conserved Plasmodium protein unknown function; conserved Plasmodium protein unknown function; conserved protein unknown function; histone-arginine methyltransferase CARM1 putative; conserved protein unknown function; CCR4-associated factor 1 putative
14	1250001	1300000	0.067	0.198	0.085	0.374	0.039	0.009	0.089	0.016	0.049	0.133	0.077	0.221	0.582	0.101	PVP01_1429100(EMC1); PVP01_1429200; PVP01_1429300(CUL1); PVP01_1429400; PVP01_1429500(PPPK-DHPS); PVP01_1429600; PVP01_1429700(DBP1); PVP01_1429800(PPM7); PVP01_1429900(AQP2); PVP01_1430000(PPM5); PVP01_1430100(ABCK1)	ER membrane protein complex subunit 1 putative; mitochondrial carrier protein putative; cullin-1 putative; conserved Plasmodium protein unknown function; hydroxymethyldihydropterin pyrophosphokinase-dihydropteroate synthase putative; conserved Plasmodium protein unknown function; ATP-dependent RNA helicase DBP1 putative; protein phosphatase PPM7 putative; aquaporin putative; protein phosphatase P…
14	1300001	1350000	0.078	0.181	0.137	0.513	0.042	0.007	0.053	0.011	0.063	0.141	0.051	0.253	0.582	0.076	PVP01_1430100(ABCK1); PVP01_1430200; PVP01_1430300; PVP01_1430400(JmjC1); PVP01_1430500; PVP01_1430600(RUVB1); PVP01_1430700; PVP01_1430800; PVP01_1430900	ABC1 family putative; 50S ribosomal protein L33 putative; acyl-CoA binding protein putative; JmjC domain-containing protein putative; conserved Plasmodium protein unknown function; RuvB-like helicase 1 putative; peptidase family C50 putative; histone acetyltransferase subunit NuA4 putative; conserved protein unknown function
14	1400001	1450000	0.022	0.143	0.099	0.583	0.059	0.009	0.023	0.015	0.028	0.074	0.085	0.203	0.585	0.092	PVP01_1431900; PVP01_1432000(MED18); PVP01_1432100; PVP01_1432200; PVP01_1432300; PVP01_1432400(DLC8); PVP01_1432500(RPB8); PVP01_1432600(PRS); PVP01_1432700; PVP01_1432800; PVP01_1432900(PIGO); PVP01_1433000(SET5); PVP01_1433100; PVP01_1433200(EMC6); PVP01_1433300; PVP01_1433400; PVP01_1433500; PVP01_1433600; PVP01_1433700	U1 spliceosomal RNA; mediator of RNA polymerase II transcription subunit 18 putative; conserved Plasmodium protein unknown function; kelch domain-containing protein putative; integral membrane protein GPR180 putative; dynein light chain 1 putative; DNA-directed RNA polymerases I II and III subunit RPABC3 putative; proline--tRNA ligase putative; conserved Plasmodium protein unknown function; conse…
14	1450001	1500000	0.015	0.142	0.127	0.439	0.054	0.014	0.023	0.013	0.027	0.079	0.081	0.202	0.583	0.075	PVP01_1433700; PVP01_1433800(Trx-Px2); PVP01_1433900; PVP01_1434000(CYP32); PVP01_1434100; PVP01_1434200; PVP01_1434300; PVP01_1434400; PVP01_1434500; PVP01_1434600(RSPH9); PVP01_1434700(SR10); PVP01_1434800; PVP01_1434900; PVP01_1435000; PVP01_1435100(SRP19); PVP01_1435200; PVP01_1435300(MDV1); PVP01_1435400(CelTOS); PVP01_1435500(PLP2)	conserved protein unknown function; thioredoxin peroxidase 2 putative; SUN domain-containing protein putative; peptidyl-prolyl cis-trans isomerase putative; 10 kDa chaperonin putative; conserved Plasmodium protein unknown function; conserved Plasmodium protein unknown function; conserved protein unknown function; conserved Plasmodium protein unknown function; radial spoke head protein 9 putative;…
14	2100001	2150000	0.014	0.177	0.023	0.402	0.033	0.012	0.018	0.018	0.031	0.122	0.029	0.28	0.589	0.106	PVP01_1448200; PVP01_1448300(TLAP1); PVP01_1448400; PVP01_1448500(SPM2); PVP01_1448600(ClpQ); PVP01_1448700; PVP01_1448800; PVP01_1448900(SEC13); PVP01_1449000; PVP01_1449100(RIO1); PVP01_1449200; PVP01_1449300(RAB2); PVP01_1449400; PVP01_1449500	TBC domain-containing protein putative; thioredoxin-like associated protein 1 putative; vacuolar transporter chaperone putative; subpellicular microtubule protein 2 putative; ATP-dependent protease subunit ClpQ putative; WD repeat-containing protein putative; sun-family protein putative; protein transport protein SEC13 putative; pre-mRNA-splicing regulator putative; serine/threonine protein kinas…
14	2550001	2600000	0.01	0.1	0.017	0.359	0.043	0.009	0.013	0.006	0.014	0.105	0.05	0.224	0.582	0.091	PVP01_1458400; PVP01_1458500; PVP01_1458600; PVP01_1458700; PVP01_1458800(RFC4); PVP01_1458900(DBP9); PVP01_1459000; PVP01_1459100(QSOX); PVP01_1459200; PVP01_1459300; PVP01_1459400; PVP01_1459500; PVP01_1459600; PVP01_1459700; PVP01_1459800	ribosome-binding factor A putative; RNA-binding protein putative; conserved Plasmodium protein unknown function; mitochondrial carrier protein putative; replication factor C subunit 4 putative; ATP-dependent RNA helicase DBP9 putative; tetratricopeptide repeat protein putative; sulfhydryl oxidase putative; conserved Plasmodium protein unknown function; queuine tRNA-ribosyltransferase putative; co…
14	2850001	2900000	0.007	0.112	0.045	0.43	0.208	0.008	0.013	0.007	0.021	0.09	0.049	0.182	0.584	0.1	PVP01_1466900(THO2); PVP01_1467000(KsgA2); PVP01_1467100(FCF2); PVP01_1467200(G377); PVP01_1467300; PVP01_1467400(VPS26); PVP01_1467500; PVP01_1467600; PVP01_1467700; PVP01_1467800; PVP01_1467900; PVP01_1468000	THO complex subunit 2 putative; ribosomal RNA small subunit methyltransferase A2 putative; rRNA-processing protein FCF2 putative; osmiophilic body protein G377 putative; CSC1-like protein putative; vacuolar protein sorting-associated protein 26 putative; conserved Plasmodium protein unknown function; AP-3 complex subunit sigma putative; translation initiation factor eIF-2B subunit beta putative; …
14	2900001	2950000	0.005	0.109	0.048	0.492	0.22	0.008	0.016	0.013	0.021	0.112	0.043	0.189	0.582	0.088	PVP01_1468000; PVP01_1468100; PVP01_1468200; PVP01_1468300; PVP01_1468400(TMK); PVP01_1468500; PVP01_1468600(DRS1); PVP01_1468700; PVP01_1468800(aTrpRS); PVP01_1468900; PVP01_1469000; PVP01_1469100; PVP01_1469200(RON3); PVP01_1469300	conserved protein unknown function; HSP20-like chaperone putative; conserved Plasmodium protein unknown function; coronin putative; thymidylate kinase putative; conserved Plasmodium protein unknown function; ATP-dependent RNA helicase DRS1 putative; conserved Plasmodium protein unknown function; tryptophan--tRNA ligase putative; conserved Plasmodium protein unknown function; tRNA Valine; tRNA Glu…

[truncated: 13 more sheets: S11 Table, S12 Table, S13 Table, S14 Table, S15 Table, S16 Table., S17 Table., S18 Table., S19 Table., S20 Table, S21 Table, S22 Table, S23 Table]
